# Supplementary material for: 1-(2,4,6-Trioxo-1,3-diazinan-5-yl­idene)thio­semicarbazide
Source: Acta Crystallogr Sect E Struct Rep Online. 2012 Mar 24;68(Pt 4):o1187. doi: 10.1107/S1600536812012007 (PMC3344124; doi:10.1107/S1600536812012007)
Supplement: Supplementary file 1 [file e-68-o1187-sup1.cif]

##############################################################################
#                                                                            #
# This CIF contains the data in a paper accepted for publication in          #
# Acta Crystallographica Section E. It conforms to the requirements of       #
# Notes for Authors for Acta Crystallographica Section E, and has been       #
# peer reviewed under the auspices of the IUCr Commission on Journals.       #
#                                                                            #
# Full details of the Crystallographic Information File format               #
# are given in the paper "The Crystallographic Information File (CIF):       #
# a New Standard Archive File for Crystallography" by S. R. Hall, F. H.      #
# Allen and I. D. Brown [Acta Cryst. (1991), A47, 655-685].                  #
#                                                                            #
# The current version of the core CIF dictionary is obtainable from          #
# ftp://ftp.iucr.org/pub/cif_core.dic.                                       #
#                                                                            #
# Software is freely available for graphical display of the structure(s)     #
# in this CIF. For information consult the CIF software page                 #
# http://www.iucr.org/resources/cif/software.                                #
#                                                                            #
# This file may be used for bona fide research purposes within the           #
# scientific community so long as proper attribution is given to the journal # 
# article from which it was obtained.                                        #
#                                                                            #
##############################################################################
data_I
_audit_creation_method     SHELXL-97
_chemical_name_systematic
;
1-(2,4,6-Trioxo-1,3-diazinan-5-ylidene)thiosemicarbazide
;
_chemical_name_common     Alloxan-5-thiosemicarbazone
_chemical_formula_moiety     'C5 H5 N5 O3 S'
_chemical_formula_sum     'C5 H5 N5 O3 S'
_chemical_formula_iupac     'C5 H5 N5 O3 S'
_chemical_formula_weight     215.20
_chemical_melting_point     ?
_symmetry_cell_setting     monoclinic
_symmetry_space_group_name_H-M     'P 21/n'
_symmetry_space_group_name_Hall     '-P 2yn'
loop_
    _symmetry_equiv_pos_as_xyz
    'x, y, z'
    '-x+1/2, y+1/2, -z+1/2'
    '-x, -y, -z'
    'x-1/2, -y-1/2, z-1/2'
_cell_length_a     10.6415(8)
_cell_length_b     7.3370(6)
_cell_length_c     11.1600(10)
_cell_angle_alpha     90.00
_cell_angle_beta     107.380(5)
_cell_angle_gamma     90.00
_cell_volume     831.55(12)
_cell_formula_units_Z     4
_cell_measurement_reflns_used     1283
_cell_measurement_theta_min     2.32
_cell_measurement_theta_max     19.92
_cell_measurement_temperature     293(2)
_exptl_crystal_description     block
_exptl_crystal_colour     red
_exptl_crystal_size_max     0.14
_exptl_crystal_size_mid     0.10
_exptl_crystal_size_min     0.09
_exptl_crystal_density_diffrn     1.719
_exptl_crystal_density_meas     ?
_exptl_crystal_density_method     'not measured'
_exptl_crystal_F_000     440
_exptl_absorpt_coefficient_mu     0.379
_exptl_absorpt_correction_type     multi-scan
_exptl_absorpt_process_details     '(SADABS; Bruker, 2005)'
_exptl_absorpt_correction_T_min     0.9488
_exptl_absorpt_correction_T_max     0.9667
_exptl_special_details     ?
_diffrn_ambient_temperature     293(2)
_diffrn_radiation_type     MoK\a
_diffrn_radiation_wavelength     0.71073
_diffrn_radiation_source     'fine-focus sealed tube'
_diffrn_radiation_monochromator     graphite
_diffrn_measurement_device_type     'Bruker APEXII CCD'
_diffrn_measurement_method     '\f and \w scans'
_diffrn_detector_area_resol_mean     ?
_diffrn_reflns_number     15454
_diffrn_reflns_av_R_equivalents     0.0903
_diffrn_reflns_av_sigmaI/netI     0.0840
_diffrn_reflns_theta_min     2.32
_diffrn_reflns_theta_max     27.59
_diffrn_reflns_theta_full     27.59
_diffrn_measured_fraction_theta_max     0.998
_diffrn_measured_fraction_theta_full     0.998
_diffrn_reflns_limit_h_min     -13
_diffrn_reflns_limit_h_max     13
_diffrn_reflns_limit_k_min     -9
_diffrn_reflns_limit_k_max     9
_diffrn_reflns_limit_l_min     -14
_diffrn_reflns_limit_l_max     14
_diffrn_standards_number     0
_diffrn_standards_interval_count     ?
_diffrn_standards_interval_time     ?
_diffrn_standards_decay_%     ?
_refine_special_details
;
Refinement of <i>F</i>^2^ against ALL reflections. The weighted <i>R</i>-factor
<i>wR</i> and goodness of fit <i>S</i> are based on <i>F</i>^2^, conventional
<i>R</i>-factors <i>R</i> are based on <i>F</i>, with <i>F</i> set to zero for
negative <i>F</i>^2^. The threshold expression of <i>F</i>^2^ >
\s(<i>F</i>^2^) is used only for calculating <i>R</i>-factors(gt) <i>etc</i>.
and is not relevant to the choice of reflections for refinement.
<i>R</i>-factors based on <i>F</i>^2^ are statistically about twice as large
as those based on <i>F</i>, and <i>R</i>- factors based on ALL data will be
even larger.
;
_reflns_number_total     1929
_reflns_number_gt     955
_reflns_threshold_expression     I>2sigma(I)
_refine_ls_structure_factor_coef     Fsqd
_refine_ls_matrix_type     full
_refine_ls_R_factor_all     0.1435
_refine_ls_R_factor_gt     0.0555
_refine_ls_wR_factor_gt     0.1132
_refine_ls_wR_factor_ref     0.1478
_refine_ls_goodness_of_fit_ref     1.000
_refine_ls_restrained_S_all     1.000
_refine_ls_number_reflns     1929
_refine_ls_number_parameters     147
_refine_ls_number_restraints     0
_refine_ls_hydrogen_treatment     refall
_refine_ls_weighting_scheme     calc
_refine_ls_weighting_details
         'calc w=1/[\s^2^(Fo^2^)+(0.0543P)^2^+0.6101P] where P=(Fo^2^+2Fc^2^)/3'
_atom_sites_solution_hydrogens     difmap
_atom_sites_solution_primary     direct
_atom_sites_solution_secondary     difmap
_refine_ls_shift/su_max     0.000
_refine_ls_shift/su_mean     0.000
_refine_diff_density_max     0.272
_refine_diff_density_min     -0.392
_refine_ls_extinction_method     none
_refine_ls_extinction_coef     ?
loop_
    _atom_type_symbol
    _atom_type_description
    _atom_type_scat_dispersion_real
    _atom_type_scat_dispersion_imag
    _atom_type_scat_source
    'C' 'C' 0.0033 0.0016
                         'International Tables Vol C Tables 4.2.6.8 and 6.1.1.4'
    'H' 'H' 0.0000 0.0000
                         'International Tables Vol C Tables 4.2.6.8 and 6.1.1.4'
    'N' 'N' 0.0061 0.0033
                         'International Tables Vol C Tables 4.2.6.8 and 6.1.1.4'
    'O' 'O' 0.0106 0.0060
                         'International Tables Vol C Tables 4.2.6.8 and 6.1.1.4'
    'S' 'S' 0.1246 0.1234
                         'International Tables Vol C Tables 4.2.6.8 and 6.1.1.4'
_computing_data_collection     'COSMO (Bruker, 2005)'
_computing_cell_refinement     'SAINT (Bruker, 2005)'
_computing_data_reduction     'SAINT (Bruker, 2005)'
_computing_structure_solution     'SHELXS97 (Sheldrick, 2008)'
_computing_structure_refinement     'SHELXL97 (Sheldrick, 2008)'
_computing_molecular_graphics     'DIAMOND (Brandenburg, 2006)'
_computing_publication_material     'publCIF (Westrip, 2010)'
loop_
    _atom_site_type_symbol
    _atom_site_label
    _atom_site_fract_x
    _atom_site_fract_y
    _atom_site_fract_z
    _atom_site_U_iso_or_equiv
    _atom_site_adp_type
    _atom_site_calc_flag
    _atom_site_refinement_flags
    _atom_site_occupancy
    _atom_site_disorder_assembly
    _atom_site_disorder_group
    S S1 0.17866(11) 0.94933(14) 1.13122(11) 0.0487(4) Uani d . 1 . .
    O O3 0.4802(2) 0.2077(3) 1.0689(2) 0.0426(8) Uani d . 1 . .
    O O2 0.1726(2) -0.0867(4) 0.7631(3) 0.0486(8) Uani d . 1 . .
    O O1 0.0566(2) 0.4570(3) 0.8863(3) 0.0456(8) Uani d . 1 . .
    N N5 0.4116(3) 0.7883(5) 1.1940(3) 0.0412(9) Uani d . 1 . .
    N N3 0.3183(3) 0.4951(4) 1.0600(3) 0.0335(8) Uani d . 1 . .
    N N4 0.2392(3) 0.6328(4) 1.0593(3) 0.0385(9) Uani d . 1 . .
    N N2 0.3282(3) 0.0686(4) 0.9108(3) 0.0321(8) Uani d . 1 . .
    N N1 0.1178(3) 0.1858(4) 0.8272(3) 0.0356(9) Uani d . 1 . .
    C C5 0.2851(4) 0.7858(5) 1.1334(4) 0.0340(9) Uani d . 1 . .
    C C4 0.3687(3) 0.2088(5) 0.9943(4) 0.0322(9) Uani d . 1 . .
    C C3 0.2034(3) 0.0473(5) 0.8282(4) 0.0329(9) Uani d . 1 . .
    C C1 0.2734(3) 0.3545(4) 0.9874(3) 0.0294(9) Uani d . 1 . .
    C C2 0.1418(3) 0.3399(5) 0.8981(3) 0.0335(9) Uani d . 1 . .
    H H4 0.465(4) 0.694(5) 1.189(3) 0.043(12) Uiso d . 1 . .
    H H2 0.382(4) -0.019(5) 0.912(3) 0.040(12) Uiso d . 1 . .
    H H5 0.440(5) 0.887(7) 1.240(5) 0.083(17) Uiso d . 1 . .
    H H3 0.156(5) 0.639(6) 1.015(4) 0.072(15) Uiso d . 1 . .
    H H1 0.054(4) 0.175(5) 0.785(4) 0.044(14) Uiso d . 1 . .
loop_
    _atom_site_aniso_label
    _atom_site_aniso_U_11
    _atom_site_aniso_U_22
    _atom_site_aniso_U_33
    _atom_site_aniso_U_12
    _atom_site_aniso_U_13
    _atom_site_aniso_U_23
    S1 0.0504(7) 0.0356(6) 0.0614(8) 0.0045(5) 0.0185(5) -0.0041(6)
    O3 0.0296(14) 0.0404(15) 0.0424(17) 0.0099(12) -0.0126(13) -0.0101(13)
    O2 0.0382(15) 0.0385(17) 0.057(2) 0.0004(12) -0.0034(14) -0.0207(14)
    O1 0.0344(15) 0.0366(16) 0.0530(19) 0.0122(13) -0.0066(13) -0.0042(14)
    N5 0.034(2) 0.031(2) 0.052(2) -0.0026(16) 0.0027(17) -0.0090(18)
    N3 0.0344(18) 0.0289(17) 0.0325(19) 0.0029(14) 0.0027(14) -0.0003(14)
    N4 0.0332(19) 0.0305(18) 0.044(2) 0.0037(15) 0.0001(17) -0.0064(16)
    N2 0.0257(17) 0.0281(17) 0.034(2) 0.0058(14) -0.0034(14) -0.0037(14)
    N1 0.0248(18) 0.0354(19) 0.037(2) 0.0010(15) -0.0055(16) -0.0062(16)
    C5 0.039(2) 0.0248(19) 0.037(2) -0.0024(17) 0.0101(18) 0.0021(17)
    C4 0.0299(19) 0.030(2) 0.033(2) 0.0011(16) 0.0035(17) -0.0035(17)
    C3 0.027(2) 0.033(2) 0.036(2) 0.0024(17) 0.0047(17) 0.0017(19)
    C1 0.0280(19) 0.0268(19) 0.029(2) 0.0048(15) 0.0015(16) 0.0018(16)
    C2 0.029(2) 0.032(2) 0.033(2) 0.0023(17) 0.0000(17) -0.0010(17)
_geom_special_details
;
All e.s.d.'s (except the e.s.d. in the dihedral angle between two l.s. planes)
are estimated using the full covariance matrix. The cell e.s.d.'s are taken
into account individually in the estimation of e.s.d.'s in distances, angles
and torsion angles; correlations between e.s.d.'s in cell parameters are only
used when they are defined by crystal symmetry. An approximate (isotropic)
treatment of cell e.s.d.'s is used for estimating e.s.d.'s involving l.s.
planes.
;
loop_
    _geom_bond_atom_site_label_1
    _geom_bond_atom_site_label_2
    _geom_bond_site_symmetry_2
    _geom_bond_distance
    _geom_bond_publ_flag
    S1 C5 . 1.645(4) ?
    O3 C4 . 1.229(4) ?
    O2 C3 . 1.208(4) ?
    O1 C2 . 1.227(4) ?
    N5 C5 . 1.314(4) ?
    N5 H4 . 0.91(4) ?
    N5 H5 . 0.89(5) ?
    N3 C1 . 1.311(4) ?
    N3 N4 . 1.313(4) ?
    N4 C5 . 1.394(4) ?
    N4 H3 . 0.88(4) ?
    N2 C4 . 1.368(4) ?
    N2 C3 . 1.380(4) ?
    N2 H2 . 0.86(4) ?
    N1 C2 . 1.360(5) ?
    N1 C3 . 1.362(5) ?
    N1 H1 . 0.70(4) ?
    C4 C1 . 1.460(5) ?
    C1 C2 . 1.460(5) ?
loop_
    _geom_angle_atom_site_label_1
    _geom_angle_atom_site_label_2
    _geom_angle_atom_site_label_3
    _geom_angle_site_symmetry_1
    _geom_angle_site_symmetry_3
    _geom_angle
    _geom_angle_publ_flag
    C5 N5 H4 . . 121(2) ?
    C5 N5 H5 . . 115(3) ?
    H4 N5 H5 . . 123(4) ?
    C1 N3 N4 . . 119.1(3) ?
    N3 N4 C5 . . 120.4(3) ?
    N3 N4 H3 . . 126(3) ?
    C5 N4 H3 . . 114(3) ?
    C4 N2 C3 . . 125.8(3) ?
    C4 N2 H2 . . 119(2) ?
    C3 N2 H2 . . 115(2) ?
    C2 N1 C3 . . 127.3(3) ?
    C2 N1 H1 . . 117(3) ?
    C3 N1 H1 . . 116(3) ?
    N5 C5 N4 . . 116.1(3) ?
    N5 C5 S1 . . 126.3(3) ?
    N4 C5 S1 . . 117.5(3) ?
    O3 C4 N2 . . 120.1(3) ?
    O3 C4 C1 . . 123.7(3) ?
    N2 C4 C1 . . 116.2(3) ?
    O2 C3 N1 . . 122.8(3) ?
    O2 C3 N2 . . 121.8(3) ?
    N1 C3 N2 . . 115.4(3) ?
    N3 C1 C2 . . 125.4(3) ?
    N3 C1 C4 . . 115.1(3) ?
    C2 C1 C4 . . 119.5(3) ?
    O1 C2 N1 . . 121.0(3) ?
    O1 C2 C1 . . 123.3(3) ?
    N1 C2 C1 . . 115.7(3) ?
loop_
    _geom_torsion_atom_site_label_1
    _geom_torsion_atom_site_label_2
    _geom_torsion_atom_site_label_3
    _geom_torsion_atom_site_label_4
    _geom_torsion_site_symmetry_1
    _geom_torsion_site_symmetry_2
    _geom_torsion_site_symmetry_3
    _geom_torsion_site_symmetry_4
    _geom_torsion
    _geom_torsion_publ_flag
    C1 N3 N4 C5 . . . . -178.6(4) ?
    N3 N4 C5 N5 . . . . 5.3(5) ?
    N3 N4 C5 S1 . . . . -177.8(3) ?
    C3 N2 C4 O3 . . . . 175.4(4) ?
    C3 N2 C4 C1 . . . . -5.1(6) ?
    C2 N1 C3 O2 . . . . 178.7(4) ?
    C2 N1 C3 N2 . . . . -0.4(6) ?
    C4 N2 C3 O2 . . . . -175.0(4) ?
    C4 N2 C3 N1 . . . . 4.1(6) ?
    N4 N3 C1 C2 . . . . 3.5(6) ?
    N4 N3 C1 C4 . . . . 179.7(3) ?
    O3 C4 C1 N3 . . . . 5.6(6) ?
    N2 C4 C1 N3 . . . . -174.0(3) ?
    O3 C4 C1 C2 . . . . -178.0(4) ?
    N2 C4 C1 C2 . . . . 2.5(5) ?
    C3 N1 C2 O1 . . . . 178.4(4) ?
    C3 N1 C2 C1 . . . . -1.7(6) ?
    N3 C1 C2 O1 . . . . -3.5(6) ?
    C4 C1 C2 O1 . . . . -179.6(4) ?
    N3 C1 C2 N1 . . . . 176.6(4) ?
    C4 C1 C2 N1 . . . . 0.6(5) ?
loop_
    _geom_hbond_atom_site_label_D
    _geom_hbond_atom_site_label_H
    _geom_hbond_atom_site_label_A
    _geom_hbond_site_symmetry_A
    _geom_hbond_distance_DH
    _geom_hbond_distance_HA
    _geom_hbond_distance_DA
    _geom_hbond_angle_DHA
    N5 H4 O2 4_666 0.91(4) 2.26(4) 3.036(4) 143(3)
    N2 H2 O3 3_657 0.86(4) 1.98(4) 2.837(4) 173(4)
    N5 H5 O1 4_676 0.89(5) 2.08(5) 2.916(4) 158(4)
    N4 H3 O1 1 0.88(4) 2.01(4) 2.631(4) 126(4)
    N1 H1 O3 4_565 0.70(4) 2.46(4) 2.923(4) 125(4)
    N1 H1 S1 3_567 0.70(4) 3.03(4) 3.468(4) 123(4)
data_global
_journal_date_recd_electronic     2012-03-15
_journal_date_accepted     2012-03-20
_journal_name_full     'Acta Crystallographica, Section E'
_journal_year     2012
_journal_volume     68
_journal_issue      4
_journal_page_first     o1187
_journal_page_last     o1187
_journal_paper_category     QO
_journal_paper_doi     10.1107/S1600536812012007
_journal_coeditor_code     NC2271
_publ_contact_author_name     'Vanessa Carratu Gervini'
_publ_contact_author_address
;
Escola de Qu\'imica e Alimentos
Universidade Federal do Rio Grande
Av. It\'alia km 08, Campus Carreiros
96203-900, Rio Grande-RS, Brazil
;
_publ_contact_author_email     'adriano@daad-alumni.de'
_publ_contact_author_fax     '55(53)32336961'
_publ_contact_author_phone     '55(53)32336955'
_publ_section_title
;
1-(2,4,6-Trioxo-1,3-diazinan-5-ylidene)thiosemicarbazide
;
loop_
    _publ_author_name
    _publ_author_footnote
    _publ_author_address
    'Bittencourt, Viviane C. D.' .
;
Escola de Qu\'imica e Alimentos
Universidade Federal do Rio Grande
Av. It\'alia km 08, Campus Carreiros
96203-900, Rio Grande
RS, Brazil
;
    'Gervini, Vanessa Carratu' .
;
Escola de Qu\'imica e Alimentos
Universidade Federal do Rio Grande
Av. It\'alia km 08, Campus Carreiros
96203-900, Rio Grande
RS, Brazil
;
    'Bresolin, Leandro' .
;
Escola de Qu\'imica e Alimentos
Universidade Federal do Rio Grande
Av. It\'alia km 08, Campus Carreiros
96203-900, Rio Grande
RS, Brazil
;
    'Locatelli, Aline' .
;
Departamento de Qu\'imica
Universidade Federal de Santa Maria
Av. Roraima, Campus,
97105-900, Santa Maria
RS, Brazil
;
    'Oliveira, Adriano Bof de' .
;
Departamento de Qu\'imica
Universidade Federal de Sergipe
Av. Marechal Rondon s/n, Campus,
49100-000, S\~ao Crist\'ov\~ao
SE, Brazil
;
_iucr_refine_instructions_details
;
TITL p21n_1 in P2(1)/n
CELL  0.71073  10.6415   7.3370  11.1600   90.000  107.380   90.000
ZERR     4.00   0.0008   0.0006   0.0010    0.000    0.005    0.000
LATT   1
SYMM  1/2 - X, 1/2 + Y, 1/2 - Z
SFAC  C    H    N    O    S
UNIT  20   20   20   12   4
MERG   2
MPLA C1 C2 C3 C4 C5 N1 N2 N3 N4 N5 O1 O2 O3 S1
MPLA C1 C2 C3 C4 N1 N2 O1 O2 O3
MPLA C5 N3 N4 N5 S1
PLAN   25
SIZE     0.09   0.10   0.14
BOND   $H
CONF
ACTA
FMAP   2
EQIV $1 x+1/2, -y+1/2, z+1/2
EQIV $2 -x+1, -y, -z+2
EQIV $3 x+1/2, -y+3/2, z+1/2
EQIV $4 x, y, z
EQIV $5 x-1/2, -y+1/2, z-1/2
EQIV $6 -x, -y+1, -z+2
HTAB N5 O2_$1
HTAB N2 O3_$2
HTAB N5 O1_$3
HTAB N4 O1_$4
HTAB N1 O3_$5
HTAB N1 S1_$6
L.S.   10
TEMP    20.00
WGHT    0.054300    0.610100
FVAR       0.21312
S1    5    0.178661    0.949330    1.131219    11.00000    0.05041    0.03555 =
         0.06136   -0.00411    0.01853    0.00447
O3    4    0.480158    0.207726    1.068865    11.00000    0.02956    0.04044 =
         0.04238   -0.01008   -0.01259    0.00987
O2    4    0.172632   -0.086688    0.763136    11.00000    0.03824    0.03847 =
         0.05735   -0.02068   -0.00342    0.00043
O1    4    0.056600    0.456987    0.886334    11.00000    0.03438    0.03660 =
         0.05303   -0.00422   -0.00658    0.01221
N5    3    0.411632    0.788263    1.194031    11.00000    0.03369    0.03124 =
         0.05189   -0.00905    0.00268   -0.00261
N3    3    0.318323    0.495072    1.060038    11.00000    0.03442    0.02895 =
         0.03249   -0.00034    0.00272    0.00288
N4    3    0.239222    0.632773    1.059269    11.00000    0.03318    0.03051 =
         0.04434   -0.00637    0.00009    0.00372
N2    3    0.328156    0.068627    0.910758    11.00000    0.02566    0.02807 =
         0.03439   -0.00370   -0.00342    0.00583
N1    3    0.117815    0.185754    0.827154    11.00000    0.02481    0.03537 =
         0.03700   -0.00618   -0.00545    0.00102
C5    1    0.285091    0.785773    1.133437    11.00000    0.03906    0.02477 =
         0.03725    0.00212    0.01014   -0.00238
C4    1    0.368713    0.208809    0.994270    11.00000    0.02994    0.02978 =
         0.03310   -0.00351    0.00350    0.00113
C3    1    0.203388    0.047259    0.828248    11.00000    0.02716    0.03292 =
         0.03557    0.00172    0.00474    0.00240
C1    1    0.273358    0.354548    0.987368    11.00000    0.02804    0.02675 =
         0.02890    0.00178    0.00152    0.00480
C2    1    0.141819    0.339884    0.898109    11.00000    0.02913    0.03213 =
         0.03316   -0.00103    0.00005    0.00228
H4    2    0.464920    0.694141    1.188563    11.00000    0.04314
H2    2    0.382200   -0.019429    0.911545    11.00000    0.03987
H5    2    0.439675    0.886623    1.240281    11.00000    0.08288
H3    2    0.155672    0.639341    1.014940    11.00000    0.07238
H1    2    0.053851    0.175037    0.785475    11.00000    0.04352
HKLF    4
REM  p21n_1 in P2(1)/n
REM R1 =  0.0555 for    955 Fo > 4sig(Fo)  and  0.1435 for all   1929 data
REM    147 parameters refined using      0 restraints
END
WGHT      0.0543      0.6101
REM Highest difference peak  0.272,  deepest hole -0.392,  1-sigma level  0.076
Q1    1   0.1220  0.4791  0.8503  11.00000  0.05    0.27
Q2    1   0.3987  0.4897  1.0430  11.00000  0.05    0.27
Q3    1  -0.0824  0.1964  0.6916  11.00000  0.05    0.27
Q4    1   0.2457 -0.1004  0.7385  11.00000  0.05    0.26
Q5    1   0.1581  0.9134  0.9808  11.00000  0.05    0.25
Q6    1   0.3040  0.1997  1.1629  11.00000  0.05    0.24
Q7    1   0.0861  0.8580  1.0333  11.00000  0.05    0.24
Q8    1   0.4230  0.6016  1.0340  11.00000  0.05    0.24
Q9    1   0.0951  0.8661  1.1467  11.00000  0.05    0.23
Q10   1   0.2884  0.4628  0.8708  11.00000  0.05    0.23
Q11   1   0.3417  1.1037  1.2822  11.00000  0.05    0.23
Q12   1  -0.0057  0.2991  0.8624  11.00000  0.05    0.23
Q13   1   0.3024  0.7934  1.2758  11.00000  0.05    0.22
Q14   1   0.0845  0.4149  0.9324  11.00000  0.05    0.22
Q15   1   0.2108  0.3608  0.9996  11.00000  0.05    0.22
Q16   1   0.3025  0.4036  1.0415  11.00000  0.05    0.21
Q17   1   0.0454  0.3749  0.8233  11.00000  0.05    0.21
Q18   1  -0.0259  0.4669  0.9623  11.00000  0.05    0.21
Q19   1   0.2067  0.2996  1.1217  11.00000  0.05    0.21
Q20   1   0.2610  0.7034  1.0966  11.00000  0.05    0.21
Q21   1   0.0355  0.7740  1.0807  11.00000  0.05    0.21
Q22   1   0.1980  0.8229  1.1982  11.00000  0.05    0.21
Q23   1   0.4952  0.4599  1.1016  11.00000  0.05    0.20
Q24   1   0.4565  0.6602  1.3000  11.00000  0.05    0.20
Q25   1   0.4003  0.7568  1.4065  11.00000  0.05    0.20
;
