# Supplementary material for: 1-(2,4,6-Trioxo-1,3-diazinan-5-yl­idene)thio­semicarbazide
Source: Acta Crystallogr Sect E Struct Rep Online. 2012 Mar 24;68(Pt 4):o1187. doi: 10.1107/S1600536812012007 (PMC3344124; doi:10.1107/S1600536812012007)
Supplement: Supplementary file 2 [file e-68-o1187-Isup2.hkl]

# 
# h,k,l, Fc-squared, Fo-squared, sigma(Fo-squared) and status flag 
# 
data_I
_shelx_title ' p21n_1 in P2(1)/n' 
_shelx_refln_list_code          4 
_shelx_F_calc_maximum      149.90 
_exptl_crystal_F_000       440.00 
_reflns_d_resolution_high  0.7674 
 
loop_ 
 _symmetry_equiv_pos_as_xyz 
 'x, y, z' 
 '-x+1/2, y+1/2, -z+1/2' 
 '-x, -y, -z' 
 'x-1/2, -y-1/2, z-1/2' 
 
_cell_length_a    10.6415 
_cell_length_b     7.3370 
_cell_length_c    11.1600 
_cell_angle_alpha  90.000 
_cell_angle_beta  107.380 
_cell_angle_gamma  90.000 
 
_shelx_F_squared_multiplier     1.000 
 
loop_ 
 _refln_index_h 
 _refln_index_k 
 _refln_index_l 
 _refln_F_squared_calc 
 _refln_F_squared_meas 
 _refln_F_squared_sigma 
 _refln_observed_status 
   2   0   0     8943.19     8097.95     45.97 o 
   4   0   0      278.83      254.57      8.24 o 
   6   0   0     1341.13     1239.49     19.57 o 
   8   0   0      365.88      394.71     17.60 o 
  10   0   0        3.65        7.91     15.53 o 
  12   0   0        6.52      -22.42     22.42 o 
   1   1   0       28.57       24.31      2.28 o 
   2   1   0      102.95       74.42      3.29 o 
   3   1   0     6238.02     6101.21     23.96 o 
   4   1   0     1357.77     1308.41     10.35 o 
   5   1   0     2137.81     2016.49     13.49 o 
   6   1   0      266.09      271.91      7.62 o 
   7   1   0        8.78       12.60      5.76 o 
   8   1   0      342.67      343.29     10.67 o 
   9   1   0       16.59       17.23     10.36 o 
  10   1   0        0.01        0.36     10.19 o 
  11   1   0      211.26      227.96     28.25 o 
  12   1   0        4.21       -0.37     17.35 o 
  13   1   0       41.99       12.49     29.84 o 
   0   2   0      484.99      489.90      8.51 o 
   1   2   0      741.74      796.83      7.60 o 
   2   2   0     2846.02     2756.34     13.68 o 
   3   2   0        4.03        4.01      2.98 o 
   4   2   0       11.86       11.96      3.65 o 
   5   2   0      137.87      139.78      4.65 o 
   6   2   0     1106.74     1019.35     10.66 o 
   7   2   0      325.88      343.68      8.41 o 
   8   2   0     1935.02     1846.51     25.14 o 
   9   2   0      123.78      136.40     14.39 o 
  10   2   0        0.97        4.01     11.13 o 
  11   2   0       48.09       66.42     18.38 o 
  12   2   0       48.44       51.46     18.49 o 
   1   3   0      694.49      673.25      8.36 o 
   2   3   0     2205.96     2263.04     14.27 o 
   3   3   0     1361.59     1295.69     11.93 o 
   4   3   0     3055.31     3084.81     20.24 o 
   5   3   0      887.64      857.78     12.18 o 
   6   3   0       34.86       31.12      7.43 o 
   7   3   0       25.28       29.24     12.19 o 
   8   3   0        2.61       -1.86     12.04 o 
   9   3   0        9.48       10.43     13.89 o 
  10   3   0      263.67      252.04     19.78 o 
  11   3   0       38.41       19.88     16.66 o 
  12   3   0       15.27       -8.02     16.74 o 
   0   4   0      338.59      322.03     11.53 o 
   1   4   0      428.45      383.11      9.30 o 
   2   4   0      269.89      304.68      8.92 o 
   3   4   0      450.03      498.29      9.34 o 
   4   4   0       39.33       51.51      4.87 o 
   5   4   0       73.47       74.77      7.20 o 
   6   4   0       71.81       66.75      7.43 o 
   7   4   0      349.56      351.20     19.59 o 
   8   4   0      180.29      203.02     17.41 o 
   9   4   0       38.37       49.97     14.57 o 
  10   4   0      110.58      144.13     19.91 o 
  11   4   0        1.52       -8.98     17.63 o 
  12   4   0        2.65        8.04     25.61 o 
   1   5   0      288.95      269.96      9.61 o 
   2   5   0      512.13      526.47     14.57 o 
   3   5   0       20.31       11.71      6.68 o 
   4   5   0      788.94      745.53     18.94 o 
   5   5   0        0.16       -6.34      6.34 o 
   6   5   0      169.97      160.21     12.07 o 
   7   5   0        0.12      -10.06     10.06 o 
   8   5   0      361.76      380.93     20.39 o 
   9   5   0        6.19      -11.76     12.24 o 
  10   5   0      125.01      108.60     24.57 o 
  11   5   0        3.20        9.69     15.71 o 
   0   6   0        0.15        0.74     11.39 o 
   1   6   0      206.74      230.55     14.46 o 
   2   6   0        2.62        5.86     11.10 o 
   3   6   0       18.50       15.56     13.20 o 
   4   6   0        0.02        5.59     10.89 o 
   5   6   0       42.81        1.32     10.91 o 
   6   6   0      127.52      132.32     26.88 o 
   7   6   0       24.75       43.38     19.38 o 
   8   6   0       95.23       96.12     19.99 o 
   9   6   0      102.63      129.55     21.86 o 
  10   6   0        1.26       -4.56     24.82 o 
   1   7   0       74.52       49.96     14.77 o 
   2   7   0       11.53        0.11     13.23 o 
   3   7   0       38.16       44.95     14.58 o 
   4   7   0       85.45       87.95     14.25 o 
   5   7   0        1.99      -11.19     16.02 o 
   6   7   0       16.76       15.77     17.10 o 
   7   7   0       16.83        0.92     17.39 o 
   8   7   0       13.87      -18.27     18.27 o 
   9   7   0       22.35      -42.71     49.98 o 
   0   8   0      368.93      415.85     36.34 o 
   1   8   0       25.18       32.02     15.82 o 
   2   8   0        0.02       -3.07     13.17 o 
   3   8   0       14.01       25.83     14.09 o 
   4   8   0       81.34       81.72     22.19 o 
   5   8   0       17.77       13.36     20.57 o 
   6   8   0       88.00      126.61     33.27 o 
   7   8   0       20.40       18.19     28.37 o 
   1   9   0       25.19       43.42     17.80 o 
   2   9   0        2.15       11.41     18.90 o 
   3   9   0       35.64       73.35     29.20 o 
   4   9   0        2.46       20.60     36.97 o 
 -13   0   1       29.18        8.45     28.30 o 
 -11   0   1        1.08       -1.54     26.15 o 
  -9   0   1      398.31      391.29     31.65 o 
  -7   0   1       17.50        7.61      8.72 o 
  -5   0   1       17.88       15.62      6.65 o 
  -3   0   1     1151.00     1035.86     13.03 o 
  -1   0   1      294.60      300.01      5.45 o 
   1   0   1       66.50       81.93      4.02 o 
   3   0   1      113.31      127.81      5.84 o 
   5   0   1     1075.81     1247.64     16.42 o 
   7   0   1       55.12       40.77      9.19 o 
   9   0   1       14.00       18.91     15.52 o 
  11   0   1        3.23      -19.55     19.55 o 
 -13   1   1       53.19       62.86     23.00 o 
 -12   1   1        6.08        7.23     20.15 o 
 -11   1   1        1.52        0.68     12.48 o 
 -10   1   1        7.29        8.26      9.17 o 
  -9   1   1      286.86      294.28     15.16 o 
  -8   1   1       28.87       32.04      6.97 o 
  -7   1   1      314.69      339.86      9.94 o 
  -6   1   1     1209.70     1188.58     13.63 o 
  -5   1   1      108.42      117.47      5.84 o 
  -4   1   1      858.70      748.56      8.76 o 
  -3   1   1     1502.88     1446.92     10.42 o 
  -2   1   1       92.75       86.73      3.83 o 
  -1   1   1      710.72      684.20      5.50 o 
   0   1   1       78.52       60.43      3.00 o 
   1   1   1       20.49       13.84      2.46 o 
   2   1   1      540.80      527.62      7.58 o 
   3   1   1      793.90      690.58      9.07 o 
   4   1   1      221.71      258.00      5.83 o 
   5   1   1      112.05      124.69      5.30 o 
   6   1   1      441.43      448.61      9.25 o 
   7   1   1       71.62       73.94      6.71 o 
   8   1   1      361.28      318.69     11.45 o 
   9   1   1      122.39      114.29     12.86 o 
  10   1   1      355.06      345.47     21.69 o 
  11   1   1      119.55      104.09     18.88 o 
  12   1   1        3.85       36.06     22.20 o 
 -13   2   1        4.92       -3.97     26.73 o 
 -12   2   1       28.50       26.28     17.18 o 
 -11   2   1        8.42       -3.37     12.11 o 
 -10   2   1      419.29      388.87     19.13 o 
  -9   2   1       38.98       30.26      9.09 o 
  -8   2   1     1021.89      989.11     15.19 o 
  -7   2   1       47.88       39.71      5.49 o 
  -6   2   1        8.78        8.08      6.67 o 
  -5   2   1      213.15      244.60      8.46 o 
  -4   2   1      109.47      112.58      7.43 o 
  -3   2   1       13.05       19.87      3.77 o 
  -2   2   1     1585.84     1512.89     11.07 o 
  -1   2   1      991.25      947.98      8.57 o 
   0   2   1      240.54      208.56      5.03 o 
   1   2   1     2522.15     2569.69     14.62 o 
   2   2   1      309.85      346.95      5.58 o 
   3   2   1      475.35      551.32      9.39 o 
   4   2   1      233.93      228.05      7.19 o 
   5   2   1     1484.09     1420.77     17.28 o 
   6   2   1       23.26       21.60      7.88 o 
   7   2   1       40.20       33.86      9.29 o 
   8   2   1      414.11      384.86     16.10 o 
   9   2   1        0.26      -11.24     11.24 o 
  10   2   1        0.01       -3.71     12.83 o 
  11   2   1        8.04        2.68     15.08 o 
  12   2   1        7.76        0.18     18.85 o 
 -12   3   1       66.22       51.19     16.92 o 
 -11   3   1        2.09       -4.88     15.25 o 
 -10   3   1       53.72       56.01     16.55 o 
  -9   3   1       42.24       47.91     15.32 o 
  -8   3   1        0.99        7.17      8.40 o 
  -7   3   1      322.63      313.89     11.90 o 
  -6   3   1       49.19       49.16      7.04 o 
  -5   3   1      230.82      247.12      9.79 o 
  -4   3   1       96.96      148.06      6.79 o 
  -3   3   1       37.60       36.62      5.49 o 
  -2   3   1        6.77       12.78      4.66 o 
  -1   3   1       39.85       48.85      4.91 o 
   0   3   1       10.57       25.40      4.08 o 
   1   3   1      244.81      228.81      5.81 o 
   2   3   1     6290.28     6371.67     28.64 o 
   3   3   1       42.81       27.02      3.99 o 
   4   3   1       65.31       88.66      6.86 o 
   5   3   1       42.59       45.78      7.05 o 
   6   3   1       86.19       95.96      9.73 o 
   7   3   1      289.25      268.14     12.55 o 
   8   3   1       16.91       -0.86     11.13 o 
   9   3   1       69.62       65.14     14.43 o 
  10   3   1        0.70       14.97     15.47 o 
  11   3   1        2.41        3.71     15.98 o 
  12   3   1        0.55        7.43     23.19 o 
 -12   4   1        2.36      -16.62     16.62 o 
 -11   4   1        0.01      -12.23     15.30 o 
 -10   4   1      164.24      164.88     20.11 o 
  -9   4   1       43.91       43.32     13.23 o 
  -8   4   1       20.10       29.79     12.65 o 
  -7   4   1        0.15       -6.92      9.28 o 
  -6   4   1      113.79      126.68      9.47 o 
  -5   4   1      218.18      232.01     11.44 o 
  -4   4   1      639.97      632.98     17.69 o 
  -3   4   1       75.56      100.29      6.64 o 
  -2   4   1     1590.53     1545.50     17.67 o 
  -1   4   1       45.50       31.12      6.24 o 
   0   4   1        3.31        4.23      4.92 o 
   1   4   1      954.08     1003.10     12.75 o 
   2   4   1        7.21       10.28      4.91 o 
   3   4   1       29.68       38.47      5.40 o 
   4   4   1       35.02       35.39      5.71 o 
   5   4   1       71.47       63.88      7.83 o 
   6   4   1     1069.41     1049.71     22.32 o 
   7   4   1      246.54      262.35     17.97 o 
   8   4   1       93.58       78.21     13.85 o 
   9   4   1        0.25        8.27     12.11 o 
  10   4   1      115.19      163.40     20.30 o 
  11   4   1        0.75        1.10     15.86 o 
 -11   5   1        4.05        8.42     16.95 o 
 -10   5   1        7.66       -1.39     15.84 o 
  -9   5   1       10.43       24.30     15.58 o 
  -8   5   1      310.31      353.50     20.79 o 
  -7   5   1       68.38       80.01     13.48 o 
  -6   5   1       22.26       36.64     10.87 o 
  -5   5   1      701.81      712.14     17.72 o 
  -4   5   1        7.16        6.44      7.38 o 
  -3   5   1        0.27       -4.52      8.72 o 
  -2   5   1        1.21        2.09      7.94 o 
  -1   5   1       13.91       13.03      7.65 o 
   0   5   1      218.54      223.84     10.03 o 
   1   5   1      180.76      170.53     10.10 o 
   2   5   1      150.86      176.71      9.38 o 
   3   5   1       51.95       60.15      7.10 o 
   4   5   1      273.63      267.93      8.92 o 
   5   5   1        1.67        2.54      7.13 o 
   6   5   1       93.13       93.96     13.47 o 
   7   5   1       26.91        4.69     10.08 o 
   8   5   1       42.32        3.59     10.78 o 
   9   5   1       37.15       16.49     11.09 o 
  10   5   1       52.02       32.88     14.21 o 
 -10   6   1       39.79       23.94     22.09 o 
  -9   6   1        0.31       23.44     20.05 o 
  -8   6   1      176.33      213.33     23.48 o 
  -7   6   1      153.84      138.99     20.65 o 
  -6   6   1       10.22      -12.80     12.80 o 
  -5   6   1       53.80       30.72     11.74 o 
  -4   6   1        0.46       11.79     11.33 o 
  -3   6   1       21.14       28.26     12.08 o 
  -2   6   1     1456.46     1438.66     29.39 o 
  -1   6   1        4.38        7.19      9.87 o 
   0   6   1      850.86      854.75     20.76 o 
   1   6   1        0.17        0.76      8.70 o 
   2   6   1       59.77       73.97     10.02 o 
   3   6   1       49.79       47.92      9.86 o 
   4   6   1      133.96      139.35     12.72 o 
   5   6   1       62.00       45.17     14.51 o 
   6   6   1      139.47      134.06     21.51 o 
   7   6   1        2.54       18.49     20.61 o 
   8   6   1        4.32       -7.92     18.56 o 
   9   6   1        8.94       -8.19     24.39 o 
  -9   7   1        0.46      -38.18     43.77 o 
  -8   7   1       36.46       39.20     20.20 o 
  -7   7   1       18.80        3.00     16.21 o 
  -6   7   1       57.55       29.51     25.01 o 
  -5   7   1      131.56      143.40     19.96 o 
  -4   7   1        3.50        5.65     13.84 o 
  -3   7   1       88.32       76.52     15.71 o 
  -2   7   1      476.20      474.41     22.74 o 
  -1   7   1      259.58      252.02     15.94 o 
   0   7   1     1423.81     1419.77     29.09 o 
   1   7   1       95.43       79.88     12.82 o 
   2   7   1      134.76      137.15     13.93 o 
   3   7   1      319.29      344.50     17.70 o 
   4   7   1        9.87       18.39     18.59 o 
   5   7   1        0.46       -5.47     16.56 o 
   6   7   1       47.72       46.86     18.05 o 
   7   7   1        5.01       13.13     19.04 o 
   8   7   1       14.27       20.61     21.65 o 
  -7   8   1        0.26        6.24     23.31 o 
  -6   8   1       52.64       77.98     24.06 o 
  -5   8   1       10.94       30.99     21.10 o 
  -4   8   1        2.84       -7.50     19.14 o 
  -3   8   1       55.11       76.81     17.43 o 
  -2   8   1       47.17       38.07     16.30 o 
  -1   8   1        2.23       17.06     15.35 o 
   0   8   1        0.32       14.02     15.32 o 
   1   8   1       20.21       13.07     15.07 o 
   2   8   1        4.22       14.57     13.26 o 
   3   8   1       34.10       26.89     19.25 o 
   4   8   1        2.20        7.50     19.51 o 
   5   8   1       20.25       17.71     18.16 o 
   6   8   1       89.67       87.60     21.64 o 
  -4   9   1       24.53       55.98     27.95 o 
  -3   9   1       48.54       56.60     21.83 o 
  -2   9   1        0.32       17.40     15.98 o 
  -1   9   1        2.66      -10.68     16.95 o 
   0   9   1        4.37       -0.73     16.33 o 
   1   9   1       23.23       30.47     16.07 o 
   2   9   1      221.18      257.41     45.83 o 
   3   9   1       23.98       30.22     28.81 o 
   4   9   1        2.88       -3.30     49.98 o 
 -12   0   2        9.76       -6.44     23.23 o 
 -10   0   2      793.28      797.52     32.46 o 
  -8   0   2      668.69      717.97     22.33 o 
  -6   0   2        3.01        5.49      7.10 o 
  -4   0   2      695.05      635.03     11.94 o 
  -2   0   2     3859.77     3372.45     24.44 o 
   0   0   2     1111.23     1056.61      9.56 o 
   2   0   2      344.75      417.24      9.00 o 
   4   0   2     5787.37     5652.56     42.38 o 
   6   0   2       63.15       54.53      8.72 o 
   8   0   2       39.76       34.32     12.33 o 
  10   0   2       52.40       37.44     21.33 o 
  12   0   2        6.70        2.21     40.51 o 
 -13   1   2        0.56      -18.55     18.55 o 
 -12   1   2        0.50       -1.13     14.84 o 
 -11   1   2       24.10        8.83     11.96 o 
 -10   1   2      175.19      169.81     12.19 o 
  -9   1   2        5.90       -8.76      8.76 o 
  -8   1   2       38.20       36.28      8.25 o 
  -7   1   2      101.78       84.43      7.79 o 
  -6   1   2      113.02      114.38      8.05 o 
  -5   1   2        5.13       -0.24      4.56 o 
  -4   1   2     1500.68     1491.91     12.07 o 
  -3   1   2     2655.52     2537.96     13.72 o 
  -2   1   2     9068.95     8182.46     28.94 o 
  -1   1   2      513.88      491.87      6.36 o 
   0   1   2     9456.66     8740.52     32.50 o 
   1   1   2      763.36      785.64      7.93 o 
   2   1   2       13.22       17.28      3.47 o 
   3   1   2       17.27       21.26      3.15 o 
   4   1   2      103.61      122.04      4.71 o 
   5   1   2      197.55      201.62      6.33 o 
   6   1   2       51.35       43.78      6.09 o 
   7   1   2      385.98      413.76     10.79 o 
   8   1   2      100.45       88.88      8.92 o 
   9   1   2       20.06       22.02     10.99 o 
  10   1   2      120.65       77.81     15.52 o 
  11   1   2       10.97        3.99     17.72 o 
  12   1   2        3.12        3.82     22.53 o 
 -13   2   2        0.06       12.40     20.79 o 
 -12   2   2      104.76       96.46     16.42 o 
 -11   2   2        4.04        2.50     12.11 o 
 -10   2   2        2.76       -7.46      9.11 o 
  -9   2   2       11.35       12.83      8.37 o 
  -8   2   2       13.16       16.86      7.56 o 
  -7   2   2      153.05      146.94      9.25 o 
  -6   2   2      216.27      210.96      9.25 o 
  -5   2   2        1.37        6.10      6.02 o 
  -4   2   2     1542.88     1504.13     13.33 o 
  -3   2   2        8.67       12.08      3.90 o 
  -2   2   2     2227.22     1993.43     12.34 o 
  -1   2   2      429.28      411.24      6.11 o 
   0   2   2       40.04       41.84      4.36 o 
   1   2   2      555.77      588.29      7.92 o 
   2   2   2     1201.20     1156.67      9.37 o 
   3   2   2        2.80       -2.99      4.51 o 
   4   2   2      110.44      106.30      7.89 o 
   5   2   2      238.00      230.50     10.22 o 
   6   2   2       41.76       37.46      9.44 o 
   7   2   2       33.72       41.71     10.37 o 
   8   2   2      147.23      154.86     12.79 o 
   9   2   2        8.52       -5.78     11.26 o 
  10   2   2        2.33       -7.61     13.12 o 
  11   2   2       96.68       68.37     18.91 o 
  12   2   2       10.09      -13.56     24.03 o 
 -12   3   2       61.82       46.95     23.73 o 
 -11   3   2       32.63       29.58     13.54 o 
 -10   3   2       25.83       29.27     14.81 o 
  -9   3   2        9.08       20.77      9.67 o 
  -8   3   2       76.47       86.48     12.55 o 
  -7   3   2      201.08      174.85     10.34 o 
  -6   3   2      341.60      316.54     11.02 o 
  -5   3   2        8.71        8.47      6.13 o 
  -4   3   2      194.35      228.13      9.58 o 
  -3   3   2        1.66       -0.99      4.24 o 
  -2   3   2      166.68      196.23      6.53 o 
  -1   3   2      268.83      256.67      6.60 o 
   0   3   2     2952.64     2913.64     18.98 o 
   1   3   2      251.79      323.50      7.39 o 
   2   3   2     1238.22     1275.19     12.66 o 
   3   3   2      113.90      137.60      5.35 o 
   4   3   2        6.42       12.02      6.31 o 
   5   3   2        8.60        8.15      6.85 o 
   6   3   2      804.55      770.34     19.07 o 
   7   3   2      283.05      304.08     15.92 o 
   8   3   2      397.68      439.28     19.44 o 
   9   3   2        0.31       -1.78     12.54 o 
  10   3   2        5.02       -7.78     14.89 o 
  11   3   2        7.38       21.55     18.58 o 
 -12   4   2        1.27        0.14     19.32 o 
 -11   4   2        1.28        5.07     14.50 o 
 -10   4   2        0.01       -6.23     13.62 o 
  -9   4   2        4.11        9.28     13.21 o 
  -8   4   2        4.46        3.62     10.23 o 
  -7   4   2        3.15      -10.92     10.92 o 
  -6   4   2       35.27       34.21      9.32 o 
  -5   4   2       13.44       10.72      8.16 o 
  -4   4   2      234.57      205.63      7.44 o 
  -3   4   2     2008.81     1895.35     19.58 o 
  -2   4   2       28.73       29.66      7.11 o 
  -1   4   2        0.03       -3.84      5.62 o 
   0   4   2        0.31        4.89      5.29 o 
   1   4   2      233.76      276.95      7.88 o 
   2   4   2      254.86      341.49      9.16 o 
   3   4   2      641.05      648.94     10.02 o 
   4   4   2       36.26       43.46      6.21 o 
   5   4   2      560.88      531.07     16.46 o 
   6   4   2      802.53      769.45     24.69 o 
   7   4   2       90.81       85.29     13.27 o 
   8   4   2      111.94      125.49     15.40 o 
   9   4   2        3.20       -4.20     12.00 o 
  10   4   2        5.90       15.64     13.20 o 
  11   4   2       55.27       52.05     17.33 o 
 -11   5   2       34.98       32.58     18.84 o 
 -10   5   2       48.68       38.67     18.72 o 
  -9   5   2       58.19       65.36     18.16 o 
  -8   5   2      798.79      804.24     45.57 o 
  -7   5   2       37.62       17.51     10.20 o 
  -6   5   2      362.26      338.66     16.71 o 
  -5   5   2      305.42      292.54     28.21 o 
  -4   5   2       11.25       -7.57      9.18 o 
  -3   5   2      230.13      250.71     12.36 o 
  -2   5   2      144.94      130.54     10.01 o 
  -1   5   2       53.17       58.33      7.64 o 
   0   5   2     1001.88      955.70     16.61 o 
   1   5   2      132.75      136.44      8.89 o 
   2   5   2      112.05      120.32      8.44 o 
   3   5   2      128.68      140.10     10.55 o 
   4   5   2        0.51       -1.99      6.16 o 
   5   5   2        8.71       10.82     10.47 o 
   6   5   2       76.06       66.45     13.31 o 
   7   5   2       89.37      102.35     14.60 o 
   8   5   2      388.67      437.61     21.93 o 
   9   5   2       62.40       30.26     10.97 o 
  10   5   2        0.09      -11.67     11.67 o 
 -10   6   2        8.88        1.88     21.73 o 
  -9   6   2        0.24       16.37     19.92 o 
  -8   6   2      115.59       95.40     22.09 o 
  -7   6   2       70.09       28.70     14.43 o 
  -6   6   2       51.26       60.39     12.07 o 
  -5   6   2      151.93      182.57     15.93 o 
  -4   6   2      151.27      147.88     13.31 o 
  -3   6   2       58.64       63.30     13.37 o 
  -2   6   2      886.19      881.29     18.71 o 
  -1   6   2       69.40       64.89      9.78 o 
   0   6   2      207.63      202.20     13.38 o 
   1   6   2        3.33       17.00      9.64 o 
   2   6   2       36.71       45.27     10.89 o 
   3   6   2      406.51      436.18     16.00 o 
   4   6   2       53.13       25.52      9.29 o 
   5   6   2      213.71      264.39     22.48 o 
   6   6   2        3.31      -13.58     14.29 o 
   7   6   2       50.69        4.25     17.66 o 
   8   6   2        8.51       15.22     18.32 o 
   9   6   2        0.28       16.56     19.02 o 
  -9   7   2        2.66       20.67     28.54 o 
  -8   7   2       57.51       47.82     19.91 o 
  -7   7   2        1.98       -2.00     17.14 o 
  -6   7   2       41.16       45.47     16.56 o 
  -5   7   2       20.17       33.85     13.61 o 
  -4   7   2       18.00       27.39     13.79 o 
  -3   7   2       48.04       40.04     12.52 o 
  -2   7   2      146.81      181.52     18.92 o 
  -1   7   2        8.17       16.38     11.72 o 
   0   7   2      547.99      570.33     19.35 o 
   1   7   2      350.26      327.24     18.07 o 
   2   7   2        0.17        3.19     10.97 o 
   3   7   2      160.40      166.51     15.39 o 
   4   7   2      101.33       85.64     34.89 o 
   5   7   2      246.30      137.58     29.73 o 
   6   7   2       30.69       10.21     16.60 o 
   7   7   2       54.41       45.42     21.83 o 
   8   7   2       31.94       27.18     25.89 o 
  -7   8   2       41.91       39.08     36.25 o 
  -6   8   2        8.14       17.76     24.09 o 
  -5   8   2       75.43       52.06     27.23 o 
  -4   8   2      241.40      262.35     23.99 o 
  -3   8   2      180.93      188.88     17.91 o 
  -2   8   2      146.62      154.77     18.44 o 
  -1   8   2      109.50      102.94     16.57 o 
   0   8   2       65.41       74.66     15.80 o 
   1   8   2      120.53      136.17     16.79 o 
   2   8   2        7.50        8.10     16.28 o 
   3   8   2       66.56       64.72     20.74 o 
   4   8   2      113.58      110.12     24.38 o 
   5   8   2       16.81       38.52     21.68 o 
   6   8   2        1.02        8.41     26.61 o 
  -4   9   2       87.38       57.81     27.77 o 
  -3   9   2       19.91       38.56     16.91 o 
  -2   9   2        0.68       -0.21     17.18 o 
  -1   9   2       12.18        0.54     17.13 o 
   0   9   2        7.91       16.74     17.50 o 
   1   9   2       48.62       56.50     21.01 o 
   2   9   2        3.70      -20.67     31.80 o 
   3   9   2        9.82      -22.49     32.74 o 
 -13   0   3      266.72      367.31     76.35 o 
 -11   0   3       33.28       49.83     15.93 o 
  -9   0   3        2.75       29.82     14.23 o 
  -7   0   3      180.72      170.14     13.24 o 
  -5   0   3     1043.97      962.40     19.06 o 
  -3   0   3       79.50       80.57      7.35 o 
  -1   0   3       59.83       68.99      6.00 o 
   1   0   3     9569.12     9601.07     43.06 o 
   3   0   3     8868.84     8938.32     50.59 o 
   5   0   3      293.91      373.59     12.46 o 
   7   0   3      531.48      560.68     17.78 o 
   9   0   3       13.23      -14.36     14.36 o 
  11   0   3       13.31       66.14     35.18 o 
 -13   1   3        5.63      -12.56     19.09 o 
 -12   1   3        9.53      -10.40     13.16 o 
 -11   1   3        2.72       12.05     10.44 o 
 -10   1   3     1029.91     1123.30     22.67 o 
  -9   1   3       68.49       68.57     10.78 o 
  -8   1   3     1069.54     1087.36     18.31 o 
  -7   1   3      188.34      193.46      9.27 o 
  -6   1   3       24.83       20.74      6.04 o 
  -5   1   3      143.18      146.49      7.11 o 
  -4   1   3     2019.00     1982.78     14.12 o 
  -3   1   3        0.01        1.86      4.07 o 
  -2   1   3    22469.29    21451.23     67.07 o 
  -1   1   3     5449.85     5441.11     22.10 o 
   0   1   3     5563.14     5236.37     20.47 o 
   1   1   3      259.71      302.95      6.29 o 
   2   1   3      304.22      320.23      6.58 o 
   3   1   3       87.04      110.00      4.95 o 
   4   1   3     1125.62     1008.64     13.18 o 
   5   1   3       12.73        8.62      4.48 o 
   6   1   3      546.92      547.92     11.78 o 
   7   1   3        8.00        0.64      7.19 o 
   8   1   3       32.58       14.25      9.30 o 
   9   1   3        2.30       -1.30     11.06 o 
  10   1   3       91.81       65.19     17.94 o 
  11   1   3        2.00       11.23     18.14 o 
 -13   2   3       14.60       -0.86     18.30 o 
 -12   2   3        4.53      -13.37     13.37 o 
 -11   2   3      201.34      227.59     18.53 o 
 -10   2   3        1.51       -3.90      8.48 o 
  -9   2   3        0.39        3.91      9.06 o 
  -8   2   3      114.44       99.06     10.85 o 
  -7   2   3      966.85      947.38     17.08 o 
  -6   2   3     1996.51     2038.49     18.85 o 
  -5   2   3     3666.93     3561.88     27.81 o 
  -4   2   3     1844.25     1845.43     16.98 o 
  -3   2   3      159.20      156.26      5.53 o 
  -2   2   3      591.67      582.44      7.85 o 
  -1   2   3       46.43       46.58      4.06 o 
   0   2   3       62.37       62.74      4.47 o 
   1   2   3     1336.60     1255.65     10.72 o 
   2   2   3      682.53      701.99      8.87 o 
   3   2   3      982.95      965.82     11.35 o 
   4   2   3        0.32       -3.27      7.93 o 
   5   2   3       15.03       -5.52      8.46 o 
   6   2   3       85.21       78.96     12.46 o 
   7   2   3      311.35      323.09     22.48 o 
   8   2   3      462.33      457.03     20.04 o 
   9   2   3      328.63      357.24     19.34 o 
  10   2   3      107.28       71.05     22.02 o 
  11   2   3       32.45       26.06     18.71 o 
 -13   3   3       15.96       18.63     20.43 o 
 -12   3   3       21.10        3.99     14.61 o 
 -11   3   3       27.93       14.12     13.57 o 
 -10   3   3       31.41       10.76     13.71 o 
  -9   3   3      109.40      108.29     12.21 o 
  -8   3   3      163.57      158.82     13.98 o 
  -7   3   3       15.17       10.94      9.67 o 
  -6   3   3        5.27        4.33      7.24 o 
  -5   3   3       68.71       79.21      9.57 o 
  -4   3   3      104.21      107.57      7.47 o 
  -3   3   3     1358.20     1285.18     18.41 o 
  -2   3   3      640.53      579.56     10.81 o 
  -1   3   3       40.39       33.15      4.99 o 
   0   3   3       59.18       97.51      5.42 o 
   1   3   3       66.78       99.42      5.87 o 
   2   3   3      144.00      170.26      6.39 o 
   3   3   3      209.93      207.30      8.02 o 
   4   3   3      275.76      304.09     12.87 o 
   5   3   3      475.67      470.41     15.38 o 
   6   3   3     2281.37     2212.57     31.97 o 
   7   3   3      190.58      217.34     14.82 o 
   8   3   3       35.83       26.62     11.50 o 
   9   3   3       16.76        5.88     12.60 o 
  10   3   3        3.25       -5.68     13.19 o 
  11   3   3        0.42       15.82     20.79 o 
 -12   4   3      160.97      194.59     26.22 o 
 -11   4   3        1.99       13.15     14.66 o 
 -10   4   3       15.69        0.00     15.63 o 
  -9   4   3       11.40       14.10     13.34 o 
  -8   4   3        0.49        3.89     13.39 o 
  -7   4   3       56.00       73.28     14.00 o 
  -6   4   3      584.18      566.77     19.56 o 
  -5   4   3      300.63      304.74     27.35 o 
  -4   4   3      220.97      220.73     10.56 o 
  -3   4   3        0.08        2.29      6.54 o 
  -2   4   3      511.97      508.68     12.52 o 
  -1   4   3        0.04       -6.61      6.61 o 
   0   4   3     2055.09     2142.55     25.30 o 
   1   4   3       85.90      106.00      7.92 o 
   2   4   3     2572.08     2597.87     20.22 o 
   3   4   3       23.33       25.24      5.30 o 
   4   4   3       33.79       38.33      7.37 o 
   5   4   3       47.61       31.42     10.79 o 
   6   4   3      727.95      741.26     21.87 o 
   7   4   3      171.99      200.30     16.73 o 
   8   4   3       46.24       49.91     12.46 o 
   9   4   3       20.71       28.66     12.85 o 
  10   4   3       10.50       25.53     14.42 o 
 -11   5   3       15.04       32.38     23.76 o 
 -10   5   3       65.68       14.78     18.02 o 
  -9   5   3       48.34       60.19     18.88 o 
  -8   5   3       28.00       26.72     15.51 o 
  -7   5   3        0.29       10.08     13.11 o 
  -6   5   3        4.31        0.07     10.59 o 
  -5   5   3       91.90       81.39     10.75 o 
  -4   5   3       25.60       22.73      8.98 o 
  -3   5   3       12.71       18.00      9.10 o 
  -2   5   3        5.32       14.18      9.56 o 
  -1   5   3      612.00      608.66     18.03 o 
   0   5   3       19.31        9.83      7.26 o 
   1   5   3        3.56        6.95      6.85 o 
   2   5   3        1.87        2.87      6.82 o 
   3   5   3        4.68        9.41      7.09 o 
   4   5   3        0.90       -8.27      8.27 o 
   5   5   3      320.96      339.86     18.43 o 
   6   5   3      124.72      113.38     15.01 o 
   7   5   3       51.33       56.17     13.28 o 
   8   5   3       93.78       84.43     13.67 o 
   9   5   3       19.84       26.88     11.97 o 
  10   5   3       16.89        9.68     18.33 o 
 -10   6   3      140.45      133.62     26.10 o 
  -9   6   3       37.95       43.83     21.22 o 
  -8   6   3       59.18       49.54     22.25 o 
  -7   6   3       10.03        3.29     14.27 o 
  -6   6   3      106.46      111.88     13.63 o 
  -5   6   3       84.04       74.12     13.88 o 
  -4   6   3        9.13       24.72     10.24 o 
  -3   6   3        0.94       12.03      9.51 o 
  -2   6   3     1150.32     1095.88     21.22 o 
  -1   6   3       17.46       10.99     11.85 o 
   0   6   3       84.29      103.32     11.62 o 
   1   6   3        0.38       -9.07      9.07 o 
   2   6   3      345.08      386.13     17.23 o 
   3   6   3        9.29        2.38      9.20 o 
   4   6   3        0.36       -7.06      7.06 o 
   5   6   3        0.55       -0.12      9.87 o 
   6   6   3        4.24       -6.87     10.20 o 
   7   6   3        0.75      -12.36     12.36 o 
   8   6   3      129.73      171.34     25.19 o 
   9   6   3        4.54      -15.16     15.16 o 
  -9   7   3       28.95       20.04     28.77 o 
  -8   7   3       68.10       52.30     22.01 o 
  -7   7   3       16.82       34.18     19.48 o 
  -6   7   3        7.19       -3.02     16.60 o 
  -5   7   3        0.26       -9.11     13.23 o 
  -4   7   3        0.29       -0.55     12.03 o 
  -3   7   3       76.42       72.71     12.19 o 
  -2   7   3       89.98       80.48     12.19 o 
  -1   7   3       89.89       93.60     13.95 o 
   0   7   3       26.81       14.10     10.26 o 
   1   7   3       30.32       23.56     10.45 o 
   2   7   3       19.85       12.05     11.97 o 
   3   7   3        6.08        0.95     14.55 o 
   4   7   3       93.89       62.62     23.33 o 
   5   7   3        9.17       12.47     17.76 o 
   6   7   3        6.36        5.40     20.97 o 
   7   7   3        6.73       27.64     18.77 o 
  -7   8   3        0.78       27.68     35.53 o 
  -6   8   3       19.59      -10.69     20.93 o 
  -5   8   3       13.78       35.01     18.00 o 
  -4   8   3        0.14        6.02     13.16 o 
  -3   8   3       76.34       60.16     16.21 o 
  -2   8   3      201.90      184.48     17.62 o 
  -1   8   3       60.83       67.70     13.27 o 
   0   8   3       16.63        6.43     18.52 o 
   1   8   3       10.35       13.58     13.44 o 
   2   8   3       24.59       36.05     39.11 o 
   3   8   3       24.73       39.89     34.83 o 
   4   8   3       13.10       -9.61     17.53 o 
   5   8   3        0.13        7.97     23.53 o 
  -4   9   3       10.61       -1.05     18.25 o 
  -3   9   3       37.88       39.39     17.17 o 
  -2   9   3       93.35       87.87     19.62 o 
  -1   9   3        0.18       -7.14     16.78 o 
   0   9   3       25.74       36.61     16.63 o 
   1   9   3        1.66        0.03     26.55 o 
   2   9   3        2.93        6.14     27.11 o 
 -12   0   4       12.51        8.77     17.93 o 
 -10   0   4        0.16        4.36     15.63 o 
  -8   0   4        1.29        6.48     14.63 o 
  -6   0   4      789.22      802.76     28.56 o 
  -4   0   4        8.91        9.54      8.26 o 
  -2   0   4     1578.25     1312.62     16.77 o 
   0   0   4     2872.24     2634.30     19.87 o 
   2   0   4      455.89      519.68     11.49 o 
   4   0   4      101.70      121.77      9.23 o 
   6   0   4       29.47       13.59      8.42 o 
   8   0   4     1173.63      973.02     78.74 o 
  10   0   4        1.19      -10.48     33.90 o 
 -13   1   4        4.15      -19.76     19.76 o 
 -12   1   4      105.60      122.02     19.14 o 
 -11   1   4        9.46       13.53     11.21 o 
 -10   1   4      671.93      701.99     22.47 o 
  -9   1   4       21.49       21.79     10.57 o 
  -8   1   4       34.14       37.59      8.42 o 
  -7   1   4       76.12       82.91      9.07 o 
  -6   1   4       26.42       16.45      7.20 o 
  -5   1   4        0.07       -5.51      5.51 o 
  -4   1   4      291.79      283.92      8.35 o 
  -3   1   4      982.20      874.76     12.65 o 
  -2   1   4     4993.56     4842.49     23.33 o 
  -1   1   4       24.30       16.20      3.80 o 
   0   1   4      682.26      648.19      8.03 o 
   1   1   4      908.33      969.82      9.38 o 
   2   1   4      123.68      122.44      6.10 o 
   3   1   4        1.22        2.34      4.63 o 
   4   1   4       30.99       36.69      6.41 o 
   5   1   4      122.73      120.24      6.98 o 
   6   1   4        7.54        8.99      5.64 o 
   7   1   4        0.04       -2.07     10.07 o 
   8   1   4       42.28       25.21     10.86 o 
   9   1   4       46.80       32.66     18.42 o 
  10   1   4        0.09       23.22     17.85 o 
  11   1   4      134.54       92.28     27.00 o 
 -13   2   4        0.92       32.04     19.06 o 
 -12   2   4        9.98       -4.36     16.90 o 
 -11   2   4        1.44       -4.52     12.73 o 
 -10   2   4       47.59       62.91     10.44 o 
  -9   2   4        2.21        5.40     10.92 o 
  -8   2   4      539.70      539.31     15.95 o 
  -7   2   4       31.34       41.07      9.50 o 
  -6   2   4        8.19        9.80      6.67 o 
  -5   2   4       86.67       86.58      7.48 o 
  -4   2   4       28.16       21.62      6.09 o 
  -3   2   4     1413.27     1448.03     17.58 o 
  -2   2   4      291.90      310.34      7.57 o 
  -1   2   4        7.09        5.70      3.97 o 
   0   2   4     1485.90     1445.77     11.07 o 
   1   2   4       78.83       58.20      5.23 o 
   2   2   4      383.10      390.11     10.03 o 
   3   2   4      119.82      119.38      6.00 o 
   4   2   4      110.82      124.21      7.58 o 
   5   2   4        9.03       -9.41      9.60 o 
   6   2   4      140.50      148.76     13.53 o 
   7   2   4       16.24       13.78     12.50 o 
   8   2   4        4.43       14.05     11.85 o 
   9   2   4        5.70       -5.52     11.55 o 
  10   2   4        3.97      -16.07     16.40 o 
  11   2   4       17.17       -9.04     20.51 o 
 -13   3   4       14.61        1.97     18.16 o 
 -12   3   4       86.62       83.03     18.17 o 
 -11   3   4       29.67       36.22     19.48 o 
 -10   3   4       44.59       38.30     11.78 o 
  -9   3   4       24.27        4.11     12.15 o 
  -8   3   4       65.16       61.65     11.55 o 
  -7   3   4       75.74       61.10     11.31 o 
  -6   3   4       17.21       10.19      8.16 o 
  -5   3   4       65.83       68.52      9.08 o 
  -4   3   4      510.19      512.64     13.59 o 
  -3   3   4       96.21       90.31      7.25 o 
  -2   3   4      459.82      410.16     10.58 o 
  -1   3   4      102.72      136.63      7.56 o 
   0   3   4     1209.37     1269.05     14.73 o 
   1   3   4      137.49      173.94      7.48 o 
   2   3   4        7.97       17.58      5.36 o 
   3   3   4      681.50      727.08     11.14 o 
   4   3   4      463.24      468.74     19.47 o 
   5   3   4     1157.41     1281.73     27.76 o 
   6   3   4       13.55       11.38     10.99 o 
   7   3   4      158.24      138.07     12.37 o 
   8   3   4        3.90       10.51     12.05 o 
   9   3   4        5.69        7.69     11.82 o 
  10   3   4        0.16       -5.24     18.25 o 
 -12   4   4        1.66      -17.62     17.62 o 
 -11   4   4       65.32       91.59     21.54 o 
 -10   4   4        7.79      -16.54     16.54 o 
  -9   4   4        7.35       15.83     12.73 o 
  -8   4   4       43.59       44.03     13.84 o 
  -7   4   4      374.70      401.73     21.21 o 
  -6   4   4       74.02       69.48     10.81 o 
  -5   4   4       93.86       78.86      7.45 o 
  -4   4   4        1.24       -4.51      7.15 o 
  -3   4   4       19.60       15.83      7.93 o 
  -2   4   4       77.11       97.15     14.87 o 
  -1   4   4      168.41      194.83     10.28 o 
   0   4   4      389.12      405.47     12.81 o 
   1   4   4      198.62      178.97      9.50 o 
   2   4   4      271.66      300.66      9.45 o 
   3   4   4       33.28       37.29      5.90 o 
   4   4   4      389.97      446.56     19.80 o 
   5   4   4      624.29      626.63     23.25 o 
   6   4   4       83.63       74.36     12.24 o 
   7   4   4        6.00      -10.61     10.61 o 
   8   4   4      110.54      113.14     19.45 o 
   9   4   4       40.88       34.88     14.28 o 
  10   4   4        3.35      -10.45     15.80 o 
 -11   5   4        1.09       15.37     20.31 o 
 -10   5   4       53.85       67.21     22.80 o 
  -9   5   4      133.35      134.04     21.65 o 
  -8   5   4        5.05        3.94     14.04 o 
  -7   5   4       67.74       45.78     16.11 o 
  -6   5   4        2.63       11.88     11.67 o 
  -5   5   4       32.47       24.49     10.78 o 
  -4   5   4     1101.07     1073.94     23.25 o 
  -3   5   4      128.60      137.53     10.75 o 
  -2   5   4      715.82      770.52     24.71 o 
  -1   5   4       26.56       25.02      9.77 o 
   0   5   4      208.99      231.24     12.37 o 
   1   5   4        9.81        5.87      8.07 o 
   2   5   4        5.72       13.44      7.38 o 
   3   5   4       71.00       72.44      9.54 o 
   4   5   4      132.10      156.98     13.03 o 
   5   5   4        2.97        9.34     10.06 o 
   6   5   4       12.94       -3.70     12.68 o 
   7   5   4       17.45       35.95     14.93 o 
   8   5   4       16.99       14.79     12.51 o 
   9   5   4       57.51       45.17     16.52 o 
 -10   6   4       24.06        7.21     19.60 o 
  -9   6   4        0.35        9.57     30.95 o 
  -8   6   4       57.23       51.15     22.56 o 
  -7   6   4       83.34       57.36     18.33 o 
  -6   6   4        5.59       13.02     15.85 o 
  -5   6   4       38.24       62.76     15.21 o 
  -4   6   4      233.42      233.18     17.87 o 
  -3   6   4      101.37       93.46     13.74 o 
  -2   6   4      161.49      165.17     13.73 o 
  -1   6   4      543.23      560.23     17.39 o 
   0   6   4        3.93       -0.83      9.78 o 
   1   6   4      344.61      325.16     16.09 o 
   2   6   4        0.08       -8.33      8.97 o 
   3   6   4      210.81      148.58     20.11 o 
   4   6   4        0.77      -11.92     11.92 o 
   5   6   4        6.10       -8.72     17.39 o 
   6   6   4        6.78       -6.26      8.81 o 
   7   6   4       17.61       10.28     16.52 o 
   8   6   4        5.09       62.92     22.20 o 
  -9   7   4        5.69       -8.43     29.78 o 
  -8   7   4        9.82       -4.07     19.53 o 
  -7   7   4        2.63       -1.33     23.23 o 
  -6   7   4       18.90       22.03     16.13 o 
  -5   7   4       46.33       51.14     14.35 o 
  -4   7   4      159.00      172.00     16.13 o 
  -3   7   4        7.48       20.75     11.08 o 
  -2   7   4       46.35       33.73     16.20 o 
  -1   7   4        7.89       -3.96     11.02 o 
   0   7   4      104.21       82.00     13.91 o 
   1   7   4       14.21       20.92     10.97 o 
   2   7   4        8.48       -6.45     10.94 o 
   3   7   4      119.02       98.75     15.87 o 
   4   7   4      113.81      122.79     23.89 o 
   5   7   4        4.62       27.71     18.89 o 
   6   7   4       14.71        6.69     19.50 o 
   7   7   4       14.80       39.92     25.02 o 
  -7   8   4       92.34       59.08     37.98 o 
  -6   8   4       49.75       57.75     27.38 o 
  -5   8   4       53.67       38.61     15.32 o 
  -4   8   4       19.95       13.76     14.50 o 
  -3   8   4       40.48       15.20     13.63 o 
  -2   8   4      131.21      131.40     16.52 o 
  -1   8   4       15.23        2.94     13.97 o 
   0   8   4      199.63      196.81     18.80 o 
   1   8   4       99.42      120.61     21.56 o 
   2   8   4        0.03      -16.32     19.86 o 
   3   8   4       10.40        5.49     23.83 o 
   4   8   4        8.90       16.15     20.62 o 
   5   8   4        3.72        6.26     68.58 o 
  -3   9   4       48.00       71.82     19.53 o 
  -2   9   4        8.53       13.18     17.60 o 
  -1   9   4       26.69       14.49     17.38 o 
   0   9   4       25.50       30.91     18.19 o 
   1   9   4       18.02       12.34     27.28 o 
 -13   0   5       63.91       93.93     30.86 o 
 -11   0   5      146.25      196.62     22.97 o 
  -9   0   5      261.60      287.99     25.76 o 
  -7   0   5      134.88      179.52     21.08 o 
  -5   0   5     2140.60     2219.48     41.75 o 
  -3   0   5      271.06      279.43     12.02 o 
  -1   0   5      900.63      865.36     16.08 o 
   1   0   5       18.00       14.27      8.18 o 
   3   0   5       58.91       75.78      9.14 o 
   5   0   5       35.05       41.99      9.40 o 
   7   0   5      252.27      287.35     20.13 o 
   9   0   5       55.49       22.75     28.19 o 
 -13   1   5        2.27       -0.90     18.33 o 
 -12   1   5       33.82       50.76     14.18 o 
 -11   1   5        3.68      -11.02     11.02 o 
 -10   1   5       17.90       -3.18     10.83 o 
  -9   1   5       94.29       99.07     12.48 o 
  -8   1   5       25.53       36.84     10.33 o 
  -7   1   5      245.64      268.20     12.69 o 
  -6   1   5      664.90      678.58     16.99 o 
  -5   1   5       41.99       42.92      8.56 o 
  -4   1   5        4.29       -2.56      7.87 o 
  -3   1   5       26.54       15.61      6.50 o 
  -2   1   5       20.60       23.98      5.51 o 
  -1   1   5       94.60      105.55      5.96 o 
   0   1   5       38.99       52.91      5.39 o 
   1   1   5       89.45      117.30      6.16 o 
   2   1   5      710.72      696.84     12.35 o 
   3   1   5     1707.78     1765.83     21.03 o 
   4   1   5       73.62       78.23      9.59 o 
   5   1   5       78.66       70.50      6.88 o 
   6   1   5       18.99       30.08      7.60 o 
   7   1   5       58.71       45.71     10.96 o 
   8   1   5       60.22       38.35     14.13 o 
   9   1   5       11.88       14.18     18.36 o 
  10   1   5       21.97       10.31     18.96 o 
 -13   2   5       27.90        6.73     17.50 o 
 -12   2   5        4.03       -2.20     15.72 o 
 -11   2   5        1.11        0.92     10.99 o 
 -10   2   5       18.27       22.01     11.43 o 
  -9   2   5        0.12      -11.12     11.12 o 
  -8   2   5       18.76       18.68      9.79 o 
  -7   2   5       29.65       22.21      8.84 o 
  -6   2   5        0.17       -8.92      8.92 o 
  -5   2   5       18.98       20.49      8.61 o 
  -4   2   5      168.04      163.79      9.62 o 
  -3   2   5      599.72      617.24     13.69 o 
  -2   2   5     3908.01     3790.88     27.27 o 
  -1   2   5       43.68       23.67      5.96 o 
   0   2   5     2610.85     2678.00     24.36 o 
   1   2   5        0.67        3.45      5.28 o 
   2   2   5        6.62        1.25      5.41 o 
   3   2   5       91.64       90.39      6.78 o 
   4   2   5        3.45        0.84      5.80 o 
   5   2   5      247.57      297.06     17.08 o 
   6   2   5       91.39       95.14     12.76 o 
   7   2   5       57.90       41.87     12.36 o 
   8   2   5       10.72        8.13     11.43 o 
   9   2   5       47.06       47.82     20.52 o 
  10   2   5        7.99      -12.98     18.59 o 
 -13   3   5       22.29       45.56     21.45 o 
 -12   3   5        6.96       46.21     19.85 o 
 -11   3   5       35.83       30.52     15.35 o 
 -10   3   5       16.07       15.86     13.65 o 
  -9   3   5        7.46       31.86     12.95 o 
  -8   3   5       14.57       27.30     11.51 o 
  -7   3   5        2.94      -10.02     10.02 o 
  -6   3   5        0.39       -2.22      6.61 o 
  -5   3   5      457.53      442.44     14.54 o 
  -4   3   5      783.69      818.62     14.23 o 
  -3   3   5      235.35      229.64     10.34 o 
  -2   3   5        3.19        4.84      6.73 o 
  -1   3   5      696.89      742.09     15.14 o 
   0   3   5      148.53      162.91      9.02 o 
   1   3   5      446.85      439.05     11.40 o 
   2   3   5      122.81      124.13      6.81 o 
   3   3   5      641.88      641.50     10.72 o 
   4   3   5      829.21      865.05     16.65 o 
   5   3   5      827.90      840.97     26.31 o 
   6   3   5      194.85      203.97     15.60 o 
   7   3   5       19.43       14.66     11.08 o 
   8   3   5       61.51       66.71     14.51 o 
   9   3   5       97.17      100.61     16.76 o 
  10   3   5        0.58      -18.05     20.20 o 
 -12   4   5        6.28       -3.39     17.53 o 
 -11   4   5       20.44        0.61     15.51 o 
 -10   4   5       94.59       82.30     18.18 o 
  -9   4   5       22.92       56.21     15.29 o 
  -8   4   5      426.80      436.00     22.70 o 
  -7   4   5       63.67       41.62     13.15 o 
  -6   4   5       32.23       24.28      8.90 o 
  -5   4   5       12.56       17.54      8.33 o 
  -4   4   5       83.34       93.77     10.63 o 
  -3   4   5       47.17       27.57     11.80 o 
  -2   4   5      729.63      703.50     16.67 o 
  -1   4   5       46.70       35.44      7.95 o 
   0   4   5        6.16        5.25      7.95 o 
   1   4   5       21.48       19.97      9.90 o 
   2   4   5       86.62       99.71      8.98 o 
   3   4   5       28.39       27.57      6.25 o 
   4   4   5      403.78      456.47     20.67 o 
   5   4   5      137.40      148.30     15.17 o 
   6   4   5      444.31      522.46     23.42 o 
   7   4   5       83.30       55.53     13.30 o 
   8   4   5       32.70       30.64     13.30 o 
   9   4   5       76.93       76.70     18.65 o 
 -11   5   5        8.40       12.31     16.46 o 
 -10   5   5        2.69       15.22     19.01 o 
  -9   5   5       78.33       80.87     16.74 o 
  -8   5   5        3.86        4.01     13.96 o 
  -7   5   5       88.19       62.37     19.50 o 
  -6   5   5        4.36        9.57     13.20 o 
  -5   5   5      820.06      826.35     29.71 o 
  -4   5   5     1047.88     1023.20     23.10 o 
  -3   5   5      235.80      224.08     16.52 o 
  -2   5   5      232.39      227.18     17.87 o 
  -1   5   5       21.64       19.48      8.58 o 
   0   5   5      122.81      131.04     12.04 o 
   1   5   5      121.02      117.74     13.22 o 
   2   5   5      181.84      161.13     12.04 o 
   3   5   5      342.91      388.60     17.59 o 
   4   5   5        7.52      -11.22     11.22 o 
   5   5   5        8.50       -2.55     13.70 o 
   6   5   5        5.29       56.75     15.89 o 
   7   5   5        0.02        2.06     12.95 o 
   8   5   5       25.90       36.45     17.32 o 
 -10   6   5      251.58      266.31     53.54 o 
  -9   6   5        4.41       20.21     29.14 o 
  -8   6   5       83.27       67.19     32.10 o 
  -7   6   5       46.74       17.84     14.67 o 
  -6   6   5       12.83       10.13     14.93 o 
  -5   6   5      168.51      135.62     28.68 o 
  -4   6   5        1.86        6.82     11.25 o 
  -3   6   5       39.58       57.39     13.73 o 
  -2   6   5      277.78      279.06     18.37 o 
  -1   6   5      215.39      201.24     13.58 o 
   0   6   5      214.69      219.93     14.61 o 
   1   6   5      246.35      232.30     14.79 o 
   2   6   5       88.83       72.30     11.27 o 
   3   6   5       48.29       38.53     12.71 o 
   4   6   5        0.05       18.45     13.04 o 
   5   6   5       22.01        7.20     15.36 o 
   6   6   5      228.66      266.97     23.73 o 
   7   6   5       46.26       48.16     20.10 o 
  -9   7   5        8.99       -0.51     37.40 o 
  -8   7   5       29.26       18.93     19.48 o 
  -7   7   5       20.63       16.83     16.57 o 
  -6   7   5      134.61      108.17     23.86 o 
  -5   7   5      134.19      138.58     16.42 o 
  -4   7   5       11.35        2.56     12.76 o 
  -3   7   5       16.91       27.55     14.42 o 
  -2   7   5        1.34       -4.95     11.28 o 
  -1   7   5        1.00       10.28     11.49 o 
   0   7   5        2.01        8.97     10.87 o 
   1   7   5      106.85      121.03     17.86 o 
   2   7   5       63.87       41.82     11.46 o 
   3   7   5      108.38       85.61     21.89 o 
   4   7   5       16.58        7.44     13.07 o 
   5   7   5        8.00        4.37     15.11 o 
   6   7   5       70.74       37.31     24.21 o 
  -7   8   5       59.01       55.62     37.29 o 
  -6   8   5       11.65        9.91     18.49 o 
  -5   8   5       36.00       39.13     16.82 o 
  -4   8   5       46.83       50.97     14.84 o 
  -3   8   5       41.03       35.58     17.32 o 
  -2   8   5      152.56      118.80     23.56 o 
  -1   8   5      134.81      140.80     22.40 o 
   0   8   5        0.57        7.15     16.18 o 
   1   8   5       73.03       77.58     20.30 o 
   2   8   5       10.29       30.23     22.06 o 
   3   8   5       19.54      -14.30     19.45 o 
   4   8   5       59.97       61.73     36.46 o 
 -12   0   6      708.49      798.01     38.34 o 
 -10   0   6      933.03     1114.79     67.22 o 
  -8   0   6       21.05       14.43     16.47 o 
  -6   0   6      609.73      623.43     33.76 o 
  -4   0   6      242.60      261.05     40.62 o 
  -2   0   6     1369.04     1329.79     27.11 o 
   0   0   6       99.34       94.44     13.33 o 
   2   0   6      186.79      167.77     17.23 o 
   4   0   6      734.45      758.66     22.87 o 
   6   0   6      284.26      261.48     19.36 o 
   8   0   6      212.99       70.30     59.97 o 
  10   0   6        7.09      -25.27     25.27 o 
 -13   1   6       11.65       18.05     19.00 o 
 -12   1   6       71.23       50.26     13.79 o 
 -11   1   6        0.82        8.22     11.95 o 
 -10   1   6        4.04       -8.35     11.29 o 
  -9   1   6      128.26      131.36     14.43 o 
  -8   1   6       33.99       45.52     12.65 o 
  -7   1   6      885.75      987.05     22.70 o 
  -6   1   6      198.59      203.72     15.46 o 
  -5   1   6      365.70      390.96     18.67 o 
  -4   1   6        0.68       -9.63      9.63 o 
  -3   1   6        4.25        8.74      9.21 o 
  -2   1   6      134.78      119.12      9.79 o 
  -1   1   6      874.75      885.26     17.80 o 
   0   1   6      100.23      111.61      8.04 o 
   1   1   6     2750.89     2744.35     23.49 o 
   2   1   6       47.26       33.85      7.69 o 
   3   1   6       50.80       73.49     10.55 o 
   4   1   6       28.84       45.49      8.96 o 
   5   1   6        0.07       -9.22      9.22 o 
   6   1   6      455.99      427.77     20.24 o 
   7   1   6       94.32      106.00     14.38 o 
   8   1   6       20.56       -2.92     24.92 o 
   9   1   6        0.78       16.13     27.67 o 
  10   1   6        1.01       15.40     25.84 o 
 -13   2   6       22.37       50.38     19.93 o 
 -12   2   6       23.20       34.98     15.28 o 
 -11   2   6       31.46       30.61     12.40 o 
 -10   2   6       79.62       85.62     15.05 o 
  -9   2   6       57.22       60.94     16.99 o 
  -8   2   6       13.38        7.06     13.52 o 
  -7   2   6        1.70        0.72     10.29 o 
  -6   2   6       36.82       29.74     10.83 o 
  -5   2   6      515.46      558.77     21.66 o 
  -4   2   6     4671.15     4694.49     42.36 o 
  -3   2   6     1158.44     1164.91     19.86 o 
  -2   2   6       53.70       46.52      7.91 o 
  -1   2   6        0.62        5.67      6.69 o 
   0   2   6      450.67      492.78     12.52 o 
   1   2   6        5.32        2.22      6.75 o 
   2   2   6      380.97      389.96     11.47 o 
   3   2   6        4.91       10.55      6.65 o 
   4   2   6      321.88      343.85     12.15 o 
   5   2   6      103.96       98.14     13.71 o 
   6   2   6       38.86       39.12     10.74 o 
   7   2   6        2.38       -3.88     11.11 o 
   8   2   6        8.22       29.97     17.20 o 
   9   2   6        5.77      -14.00     19.35 o 
  10   2   6        0.92       -7.50     28.25 o 
 -13   3   6       31.97       76.17     48.87 o 
 -12   3   6       29.73       69.30     23.06 o 
 -11   3   6       17.13       18.80     14.79 o 
 -10   3   6        4.78       -2.93     13.83 o 
  -9   3   6       46.67       42.68     14.98 o 
  -8   3   6      321.84      348.70     17.12 o 
  -7   3   6      433.63      466.92     21.58 o 
  -6   3   6      229.97      204.17     14.28 o 
  -5   3   6        3.55        4.24      8.81 o 
  -4   3   6        0.88        7.11      7.95 o 
  -3   3   6       38.08       43.53      7.61 o 
  -2   3   6       68.65       83.65      9.06 o 
  -1   3   6      247.40      253.87     14.79 o 
   0   3   6      490.00      488.15     21.75 o 
   1   3   6        3.11       -7.73      7.73 o 
   2   3   6       26.30       34.28      7.12 o 
   3   3   6       22.60       18.82      6.23 o 
   4   3   6      963.58     1011.43     30.55 o 
   5   3   6        0.90       10.86     12.13 o 
   6   3   6       31.75       35.72     11.05 o 
   7   3   6       29.55       40.11     11.98 o 
   8   3   6       53.41       49.28     15.40 o 
   9   3   6      147.94      137.95     22.83 o 
 -12   4   6        8.94       25.30     20.81 o 
 -11   4   6        3.34       -3.45     16.04 o 
 -10   4   6        1.85        3.94     14.54 o 
  -9   4   6        2.71        8.63     15.80 o 
  -8   4   6        5.80      -10.55     12.37 o 
  -7   4   6        0.05        2.52     11.88 o 
  -6   4   6        9.55        5.27     11.13 o 
  -5   4   6        0.07        4.19     10.20 o 
  -4   4   6        3.47       -2.56      7.72 o 
  -3   4   6      195.19      198.70     11.84 o 
  -2   4   6      164.79      184.43     11.87 o 
  -1   4   6       62.87       66.82      9.94 o 
   0   4   6       17.63       10.63      8.19 o 
   1   4   6       10.18       15.52     10.38 o 
   2   4   6        5.44       11.47     11.42 o 
   3   4   6      530.60      559.87     14.32 o 
   4   4   6      134.89      153.10     15.30 o 
   5   4   6      944.75     1006.98     29.45 o 
   6   4   6        3.06       12.11     13.02 o 
   7   4   6       89.15       66.81     22.64 o 
   8   4   6        0.55       -1.56     14.04 o 
   9   4   6        6.54      -22.68     44.69 o 
 -11   5   6        3.60       -6.91     15.24 o 
 -10   5   6        0.01      -20.11     22.95 o 
  -9   5   6       12.13       11.96     15.66 o 
  -8   5   6       76.98       85.38     20.24 o 
  -7   5   6        3.78      -12.31     14.19 o 
  -6   5   6        4.46        6.74     13.58 o 
  -5   5   6        3.00        6.01     10.32 o 
  -4   5   6      380.35      358.87     19.73 o 
  -3   5   6      160.12      134.12     15.19 o 
  -2   5   6      306.11      335.04     15.67 o 
  -1   5   6        7.44        8.40      9.03 o 
   0   5   6      593.16      646.32     23.05 o 
   1   5   6       48.33       31.29     11.32 o 
   2   5   6       20.07       17.95     11.24 o 
   3   5   6       17.87       21.59     12.83 o 
   4   5   6       15.25       25.32     13.25 o 
   5   5   6       10.85        9.28     13.37 o 
   6   5   6       55.90       61.73     16.62 o 
   7   5   6       24.15       16.19     14.91 o 
   8   5   6       27.29       45.64     19.65 o 
 -10   6   6        1.72       -5.00     83.44 o 
  -9   6   6       61.78       33.31     24.22 o 
  -8   6   6       10.66      -14.36     16.87 o 
  -7   6   6       93.65       42.16     17.34 o 
  -6   6   6        4.89       -6.85     13.28 o 
  -5   6   6        0.05       -0.05     13.59 o 
  -4   6   6       16.48       13.00     13.08 o 
  -3   6   6       87.95      111.86     15.27 o 
  -2   6   6       15.44        5.01     12.15 o 
  -1   6   6       36.39       36.93     14.84 o 
   0   6   6       19.59       13.40     11.28 o 
   1   6   6       40.08       40.05     12.09 o 
   2   6   6       41.27       21.53     12.93 o 
   3   6   6      147.85      153.86     17.65 o 
   4   6   6        2.06       -9.80     13.48 o 
   5   6   6        0.01       -8.42     15.59 o 
   6   6   6        1.52        8.29     16.80 o 
   7   6   6       20.05       56.58     56.14 o 
  -8   7   6        6.80      -20.06     20.06 o 
  -7   7   6        6.01       21.33     17.59 o 
  -6   7   6        4.74      -14.58     14.58 o 
  -5   7   6       66.42       83.88     18.26 o 
  -4   7   6        2.66       -5.29     13.57 o 
  -3   7   6       38.55       41.11     14.87 o 
  -2   7   6       12.84       28.27     12.61 o 
  -1   7   6        3.78        6.86     11.33 o 
   0   7   6       88.10      108.54     12.96 o 
   1   7   6       16.71        1.98     13.96 o 
   2   7   6        1.89        9.32     11.92 o 
   3   7   6        0.87        7.57     12.93 o 
   4   7   6        0.06       14.34     13.33 o 
   5   7   6       15.21        5.57     18.49 o 
  -6   8   6        9.12        8.12     18.01 o 
  -5   8   6       57.39       69.14     15.70 o 
  -4   8   6        5.16       18.11     15.97 o 
  -3   8   6       26.22       23.24     18.01 o 
  -2   8   6       54.75       41.05     16.42 o 
  -1   8   6        1.86       31.22     15.22 o 
   0   8   6       14.45       22.20     18.81 o 
   1   8   6        2.31       -1.43     17.80 o 
   2   8   6        0.05        4.48     26.78 o 
   3   8   6        1.73       25.98     52.18 o 
 -13   0   7        8.85       26.58     19.90 o 
 -11   0   7       82.88       82.22     19.01 o 
  -9   0   7      178.38      198.21     30.21 o 
  -7   0   7       81.72       85.93     19.67 o 
  -5   0   7      317.14      305.12     27.01 o 
  -3   0   7       64.57       82.03     22.22 o 
  -1   0   7      736.94      738.19     26.60 o 
   1   0   7      316.28      322.60     24.78 o 
   3   0   7      195.86      187.41     21.19 o 
   5   0   7       76.43       63.53     23.27 o 
   7   0   7       19.13        0.02     28.77 o 
   9   0   7      114.48       60.12     40.90 o 
 -13   1   7       24.00       21.43     15.63 o 
 -12   1   7        3.62        4.36     13.24 o 
 -11   1   7        2.11        0.91     12.79 o 
 -10   1   7       22.57       28.55     12.70 o 
  -9   1   7       45.07       52.03     13.19 o 
  -8   1   7       54.18       89.98     14.17 o 
  -7   1   7      296.51      345.66     24.18 o 
  -6   1   7       13.53       37.53     13.70 o 
  -5   1   7       54.43       65.85     15.33 o 
  -4   1   7        4.60       -1.17     13.77 o 
  -3   1   7        0.88       -3.99     12.06 o 
  -2   1   7     1771.46     1798.69     29.82 o 
  -1   1   7        6.95       17.66      9.60 o 
   0   1   7      231.30      242.75     11.74 o 
   1   1   7       59.21       98.84     11.55 o 
   2   1   7        3.86       14.07     10.40 o 
   3   1   7       20.56       18.61     10.42 o 
   4   1   7       16.18       30.88     10.99 o 
   5   1   7       17.94       20.50     11.92 o 
   6   1   7       97.77       84.29     14.94 o 
   7   1   7      183.64       66.04     40.48 o 
   8   1   7       10.23        3.79     21.12 o 
   9   1   7        6.78      -25.83     26.78 o 
 -13   2   7       17.02       13.76     21.83 o 
 -12   2   7       37.88       38.92     14.92 o 
 -11   2   7        1.93        7.43     13.19 o 
 -10   2   7       42.38       41.80     14.63 o 
  -9   2   7       10.82       -3.52     12.90 o 
  -8   2   7        0.44        4.07     12.62 o 
  -7   2   7       34.42       47.33     14.12 o 
  -6   2   7        8.86        4.89     12.00 o 
  -5   2   7      353.62      399.15     26.25 o 
  -4   2   7      232.71      214.64     14.13 o 
  -3   2   7      987.57     1076.73     22.21 o 
  -2   2   7       94.22       73.96     12.12 o 
  -1   2   7       91.55      104.91     10.48 o 
   0   2   7       82.13       79.05      8.83 o 
   1   2   7        4.51        9.66      7.66 o 
   2   2   7       72.08       67.29     10.76 o 
   3   2   7     1140.45     1229.12     26.44 o 
   4   2   7      100.57      110.28     12.00 o 
   5   2   7      103.88       98.92     15.54 o 
   6   2   7       10.02        4.37     10.61 o 
   7   2   7       21.50       20.90     13.06 o 
   8   2   7        0.11        4.21     17.93 o 
   9   2   7       43.37       31.64     34.69 o 
 -12   3   7        2.97       27.85     21.02 o 
 -11   3   7       39.24       36.65     16.68 o 
 -10   3   7      117.33      111.91     17.98 o 
  -9   3   7       37.13       26.26     13.95 o 
  -8   3   7      197.82      196.79     17.96 o 
  -7   3   7       70.12       46.27     13.17 o 
  -6   3   7        0.00       -0.93     15.13 o 
  -5   3   7      399.99      416.12     19.34 o 
  -4   3   7       38.17       40.74      9.74 o 
  -3   3   7      255.70      260.52     12.24 o 
  -2   3   7       12.99        5.05      8.97 o 
  -1   3   7       55.03       53.94     10.16 o 
   0   3   7      144.85      140.12     11.07 o 
   1   3   7       15.81       17.97      9.53 o 
   2   3   7       49.49       44.40     10.30 o 
   3   3   7        0.75       -9.54      9.54 o 
   4   3   7       23.98       21.37     11.64 o 
   5   3   7      128.72      135.88     17.90 o 
   6   3   7      313.01      348.42     19.59 o 
   7   3   7        6.40        4.25     11.72 o 
   8   3   7       24.21       -6.64     18.24 o 
 -12   4   7       34.25       47.18     26.86 o 
 -11   4   7       14.17       -7.80     15.34 o 
 -10   4   7        0.29       -4.92     15.05 o 
  -9   4   7       14.71        5.99     14.32 o 
  -8   4   7       30.57       44.93     14.82 o 
  -7   4   7       39.96        2.03     13.58 o 
  -6   4   7      340.24      331.16     22.97 o 
  -5   4   7      313.03      315.83     18.34 o 
  -4   4   7      669.00      691.99     23.47 o 
  -3   4   7        2.12       -2.99     13.45 o 
  -2   4   7       34.57       46.88     11.32 o 
  -1   4   7        8.47       -9.75      9.75 o 
   0   4   7       31.72       36.10     12.53 o 
   1   4   7      223.04      223.96     15.37 o 
   2   4   7       14.92       13.52      9.95 o 
   3   4   7      103.99      110.94     19.49 o 
   4   4   7      126.00      135.67     17.94 o 
   5   4   7        9.62       -3.15     12.88 o 
   6   4   7       25.12       23.18     14.37 o 
   7   4   7        7.77        6.76     15.36 o 
   8   4   7       18.45       40.67     22.88 o 
 -11   5   7        0.19        5.75     21.63 o 
 -10   5   7        1.85        7.42     18.15 o 
  -9   5   7       49.24       51.53     16.03 o 
  -8   5   7        1.13        3.32     13.82 o 
  -7   5   7       49.03       29.18     19.08 o 
  -6   5   7      115.18       62.71     26.33 o 
  -5   5   7       87.23       76.19     15.13 o 
  -4   5   7      151.31      162.61     15.92 o 
  -3   5   7       54.11       66.08     13.50 o 
  -2   5   7      364.10      383.78     20.00 o 
  -1   5   7      432.75      496.04     25.23 o 
   0   5   7       49.53       38.29     11.60 o 
   1   5   7      239.80      244.16     18.95 o 
   2   5   7       30.03       23.97     14.46 o 
   3   5   7      278.59      267.30     20.39 o 
   4   5   7        9.48       -3.27     13.12 o 
   5   5   7       23.09       17.22     14.43 o 
   6   5   7        0.91       -1.30     16.42 o 
   7   5   7       27.71       67.55     18.98 o 
 -10   6   7       40.82       40.73     55.26 o 
  -9   6   7        0.55      -14.09     14.09 o 
  -8   6   7        0.01      -13.42     13.42 o 
  -7   6   7        1.67       -1.29     14.68 o 
  -6   6   7       44.59       35.67     18.75 o 
  -5   6   7        3.03        6.73     15.06 o 
  -4   6   7       39.50       37.31     14.43 o 
  -3   6   7        0.70       24.32     15.32 o 
  -2   6   7       55.16       34.68     15.62 o 
  -1   6   7        2.30      -13.93     13.93 o 
   0   6   7       46.08       32.33     12.40 o 
   1   6   7        0.14       12.37     11.82 o 
   2   6   7      127.90      127.40     24.20 o 
   3   6   7        2.92       20.10     14.37 o 
   4   6   7       14.47       14.31     16.76 o 
   5   6   7        0.56        6.62     16.98 o 
   6   6   7      123.77      156.72     24.70 o 
  -8   7   7        2.35        6.77     25.90 o 
  -7   7   7       51.86       59.39     18.28 o 
  -6   7   7        2.12       -2.95     17.04 o 
  -5   7   7        1.09        7.74     14.69 o 
  -4   7   7        5.90       22.48     13.64 o 
  -3   7   7       23.99       41.34     16.93 o 
  -2   7   7       83.91       92.21     15.26 o 
  -1   7   7      135.68      125.54     15.37 o 
   0   7   7        0.62       17.95     11.13 o 
   1   7   7        9.90       12.26     11.67 o 
   2   7   7       10.28        5.20     11.33 o 
   3   7   7        5.73       -5.71     16.68 o 
   4   7   7        0.16       12.14     25.81 o 
  -5   8   7       46.91       45.14     17.24 o 
  -4   8   7       22.12       -0.94     15.94 o 
  -3   8   7        6.08        8.63     17.04 o 
  -2   8   7        1.04      -16.08     16.08 o 
  -1   8   7        0.51      -14.03     18.04 o 
   0   8   7        0.01       11.85     19.68 o 
   1   8   7       34.17        8.97     21.66 o 
 -12   0   8       21.34       19.88     24.08 o 
 -10   0   8       31.44       10.41     17.12 o 
  -8   0   8       24.31       41.56     18.62 o 
  -6   0   8      197.92      197.41     26.95 o 
  -4   0   8       20.41       11.79     33.90 o 
  -2   0   8       69.84       97.71     21.39 o 
   0   0   8       57.66       34.31     17.30 o 
   2   0   8      303.31      322.70     26.71 o 
   4   0   8      126.92      114.33     26.45 o 
   6   0   8       11.17       33.90     45.79 o 
   8   0   8       93.33       37.06     37.19 o 
 -13   1   8       44.43       47.19     16.66 o 
 -12   1   8       17.09        8.59     17.98 o 
 -11   1   8        8.26        9.43     13.18 o 
 -10   1   8       49.99       71.13     16.06 o 
  -9   1   8       60.54       65.68     15.79 o 
  -8   1   8       17.17       15.46     13.95 o 
  -7   1   8       74.25       72.81     16.42 o 
  -6   1   8       98.86       60.80     18.62 o 
  -5   1   8       16.98       22.51     13.58 o 
  -4   1   8       81.24       65.88     21.55 o 
  -3   1   8      347.71      378.05     25.73 o 
  -2   1   8      467.49      450.91     24.23 o 
  -1   1   8       32.82       23.91     10.14 o 
   0   1   8       75.62       78.61     11.15 o 
   1   1   8       25.29       41.35     12.37 o 
   2   1   8       53.78       69.03     14.65 o 
   3   1   8        1.07        3.60     11.35 o 
   4   1   8        1.44      -10.37     10.37 o 
   5   1   8      159.93      151.45     23.68 o 
   6   1   8      111.84      102.19     16.98 o 
   7   1   8        6.66       18.64     21.46 o 
   8   1   8        3.83      -18.03     18.03 o 
 -12   2   8       45.48       62.84     16.14 o 
 -11   2   8        2.24        3.61     15.21 o 
 -10   2   8        1.07      -12.64     13.82 o 
  -9   2   8       14.44       24.83     14.39 o 
  -8   2   8       42.74       39.68     14.96 o 
  -7   2   8       54.44       64.74     14.88 o 
  -6   2   8       19.09       34.80     14.74 o 
  -5   2   8        8.83      -14.13     17.49 o 
  -4   2   8        1.27        8.58     14.25 o 
  -3   2   8       56.40       22.30     11.76 o 
  -2   2   8      134.62      113.42     18.04 o 
  -1   2   8      276.59      271.26     13.67 o 
   0   2   8      163.64      177.86     11.24 o 
   1   2   8     1291.26     1378.58     23.14 o 
   2   2   8      264.42      272.13     16.41 o 
   3   2   8      598.36      643.48     22.09 o 
   4   2   8       13.59       12.45     13.28 o 
   5   2   8       41.58       21.12     11.93 o 
   6   2   8        0.47        4.52     11.91 o 
   7   2   8       29.63        2.51     17.91 o 
   8   2   8        0.32      -21.14     21.14 o 
 -12   3   8       15.53       29.45     18.67 o 
 -11   3   8        0.03       -8.37     15.79 o 
 -10   3   8       62.79       95.66     19.08 o 
  -9   3   8        5.54        7.46     15.13 o 
  -8   3   8       41.80       31.71     13.52 o 
  -7   3   8       63.99       37.86     15.11 o 
  -6   3   8      155.73      180.55     21.06 o 
  -5   3   8      154.44      157.81     17.41 o 
  -4   3   8      519.85      535.14     24.54 o 
  -3   3   8       15.40       19.15     11.63 o 
  -2   3   8      108.95       82.09     20.61 o 
  -1   3   8        0.36        0.45     12.52 o 
   0   3   8        0.01       -6.03      9.37 o 
   1   3   8       26.17       17.12     10.45 o 
   2   3   8        1.72       -9.11      9.11 o 
   3   3   8      284.71      319.86     20.08 o 
   4   3   8      173.11      155.66     27.72 o 
   5   3   8        2.36       -4.69     11.83 o 
   6   3   8       60.08       55.33     13.96 o 
   7   3   8       92.43       48.54     15.98 o 
 -11   4   8       62.15      108.92     20.56 o 
 -10   4   8       18.67       30.47     16.00 o 
  -9   4   8        9.22       19.55     14.83 o 
  -8   4   8        2.88       -0.91     13.90 o 
  -7   4   8      275.29      288.50     23.81 o 
  -6   4   8       53.23        4.73     14.24 o 
  -5   4   8      596.11      624.78     32.91 o 
  -4   4   8       70.96      110.66     15.11 o 
  -3   4   8       88.30       86.16     13.96 o 
  -2   4   8       37.51       42.03     10.59 o 
  -1   4   8       50.42       37.15     11.87 o 
   0   4   8        6.13      -11.40     11.40 o 
   1   4   8      276.02      311.23     16.97 o 
   2   4   8        0.11       12.57     11.80 o 
   3   4   8        1.60       -8.45     13.07 o 
   4   4   8       31.67       37.80     16.24 o 
   5   4   8       11.74        1.95     14.03 o 
   6   4   8        9.20       31.34     15.28 o 
   7   4   8       16.69       21.09     21.56 o 
 -10   5   8       62.97       75.29     19.28 o 
  -9   5   8        1.25      -14.47     14.47 o 
  -8   5   8       25.18       18.41     16.47 o 
  -7   5   8        7.18       -2.02     14.96 o 
  -6   5   8       22.25       14.08     14.65 o 
  -5   5   8        4.81      -12.00     12.72 o 
  -4   5   8      111.79      113.31     15.76 o 
  -3   5   8      138.02      126.60     15.89 o 
  -2   5   8      140.28      162.98     19.09 o 
  -1   5   8      123.09       92.91     16.58 o 
   0   5   8        2.08       -2.76     11.67 o 
   1   5   8       24.45       10.96     13.02 o 
   2   5   8       22.52       57.38     16.17 o 
   3   5   8      344.50      339.80     22.47 o 
   4   5   8      132.71      158.70     18.70 o 
   5   5   8       50.28       20.68     13.92 o 
   6   5   8        3.81        1.99     18.81 o 
  -9   6   8        9.16       -5.10     24.68 o 
  -8   6   8       24.71       20.44     26.16 o 
  -7   6   8      256.17      227.27     34.10 o 
  -6   6   8       21.85       24.92     16.72 o 
  -5   6   8       13.81       39.06     16.83 o 
  -4   6   8        1.18       15.69     13.91 o 
  -3   6   8        1.54      -14.61     14.61 o 
  -2   6   8       15.57        3.58     17.57 o 
  -1   6   8       17.50      -10.47     15.24 o 
   0   6   8       52.02       62.49     16.21 o 
   1   6   8       53.96       72.52     16.66 o 
   2   6   8        8.90        0.82     14.51 o 
   3   6   8        2.63       28.17     16.58 o 
   4   6   8       22.53        9.72     18.10 o 
   5   6   8        2.41       -1.76     49.09 o 
  -7   7   8       67.29       88.57     22.16 o 
  -6   7   8        4.16       19.83     16.15 o 
  -5   7   8        8.22        6.48     15.25 o 
  -4   7   8       77.31       87.92     21.94 o 
  -3   7   8       17.72       37.54     19.90 o 
  -2   7   8       33.39       32.36     17.96 o 
  -1   7   8       75.94       88.06     18.99 o 
   0   7   8        2.12      -16.39     16.39 o 
   1   7   8        0.70       12.76     16.55 o 
   2   7   8       10.51        7.13     17.52 o 
   3   7   8        0.09      -23.97     33.23 o 
 -11   0   9       66.72       63.77     20.41 o 
  -9   0   9      518.55      622.94     36.92 o 
  -7   0   9      324.12      319.59     36.55 o 
  -5   0   9       60.02       41.26     28.62 o 
  -3   0   9       19.97       49.93     24.94 o 
  -1   0   9      433.19      444.41     32.98 o 
   1   0   9        3.31       16.80     18.74 o 
   3   0   9      107.54       62.82     35.89 o 
   5   0   9      268.95      272.33     62.30 o 
   7   0   9        0.28      -34.12     49.76 o 
 -12   1   9      104.70      122.92     17.40 o 
 -11   1   9       11.24       11.41     15.04 o 
 -10   1   9       17.53       45.83     16.36 o 
  -9   1   9        3.50       -7.17     14.48 o 
  -8   1   9       15.02       31.89     14.05 o 
  -7   1   9       39.72       27.50     14.69 o 
  -6   1   9      196.53      155.31     23.26 o 
  -5   1   9       16.26       13.92     15.53 o 
  -4   1   9       13.52       26.11     23.71 o 
  -3   1   9        9.05       15.29     20.65 o 
  -2   1   9       81.06       66.78     17.13 o 
  -1   1   9        1.03       12.31     11.63 o 
   0   1   9        9.18       10.06     13.79 o 
   1   1   9       50.31       43.61     15.56 o 
   2   1   9      117.87      142.28     18.28 o 
   3   1   9        9.02        2.77     12.73 o 
   4   1   9       19.83       -5.74     13.10 o 
   5   1   9       31.73       24.49     14.69 o 
   6   1   9       33.84       40.92     20.48 o 
   7   1   9        4.90        0.39     30.47 o 
 -12   2   9        0.76       -7.57     15.52 o 
 -11   2   9        0.27       24.41     15.90 o 
 -10   2   9        1.15       -1.42     14.62 o 
  -9   2   9       60.58       60.02     16.38 o 
  -8   2   9       21.13       44.30     15.10 o 
  -7   2   9       47.89       60.77     24.56 o 
  -6   2   9       76.05       45.43     23.39 o 
  -5   2   9       27.38       23.13     17.48 o 
  -4   2   9       80.02       83.01     16.98 o 
  -3   2   9       88.81       76.71     17.24 o 
  -2   2   9      258.47      264.46     22.22 o 
  -1   2   9      226.22      201.73     19.08 o 
   0   2   9        1.49        2.84     10.56 o 
   1   2   9        0.04       -1.97     11.27 o 
   2   2   9      276.91      274.10     21.19 o 
   3   2   9      161.34      176.51     20.08 o 
   4   2   9       13.52        7.98     12.50 o 
   5   2   9        4.21        0.47     12.18 o 
   6   2   9        2.31       -3.80     13.95 o 
   7   2   9       30.46       18.96     22.29 o 
 -12   3   9        0.27        2.55     24.58 o 
 -11   3   9        3.75       15.52     17.98 o 
 -10   3   9        3.25        8.69     16.65 o 
  -9   3   9        0.14        1.70     16.08 o 
  -8   3   9        3.69      -10.97     10.97 o 
  -7   3   9        2.33      -12.59     12.59 o 
  -6   3   9      198.76      191.86     29.53 o 
  -5   3   9      439.66      470.13     24.98 o 
  -4   3   9      254.04      264.38     23.10 o 
  -3   3   9       69.00       54.06     17.98 o 
  -2   3   9        0.17       -8.53     12.24 o 
  -1   3   9        9.23        9.04     12.84 o 
   0   3   9       63.06       73.19     13.50 o 
   1   3   9       47.41       36.50     12.45 o 
   2   3   9        4.91       -6.27     13.11 o 
   3   3   9       63.44       56.51     16.99 o 
   4   3   9        5.80      -13.94     17.23 o 
   5   3   9        3.71       -1.54     13.36 o 
   6   3   9        9.17       12.91     14.07 o 
 -11   4   9       11.37       -2.01     23.55 o 
 -10   4   9       49.19       53.77     15.57 o 
  -9   4   9        3.97       18.97     15.81 o 
  -8   4   9       15.44       25.58     16.01 o 
  -7   4   9       14.20      -10.65     14.95 o 
  -6   4   9      316.24      317.65     26.53 o 
  -5   4   9       75.23       47.92     14.27 o 
  -4   4   9        7.06      -10.29     12.46 o 
  -3   4   9       59.99       70.34     13.81 o 
  -2   4   9       12.24        9.42     12.37 o 
  -1   4   9       52.48       41.71     14.67 o 
   0   4   9        1.71        9.98     12.26 o 
   1   4   9        2.41       -7.58     11.83 o 
   2   4   9        0.00       -3.35     13.79 o 
   3   4   9       70.88       37.85     15.61 o 
   4   4   9       36.66        5.34     13.42 o 
   5   4   9        9.82       39.25     16.11 o 
   6   4   9       61.41       64.21     21.56 o 
 -10   5   9        0.25      -13.13     23.61 o 
  -9   5   9       16.14       -3.08     17.17 o 
  -8   5   9        0.23        8.24     16.03 o 
  -7   5   9        2.35       12.65     18.95 o 
  -6   5   9        0.46      -14.35     15.54 o 
  -5   5   9       32.85       22.58     14.35 o 
  -4   5   9        8.23      -14.55     14.55 o 
  -3   5   9        0.22      -14.19     14.19 o 
  -2   5   9        2.77        8.56     13.85 o 
  -1   5   9       33.76       15.40     14.56 o 
   0   5   9        9.12       -1.53     13.97 o 
   1   5   9      235.89      221.15     24.18 o 
   2   5   9       69.22       72.56     16.23 o 
   3   5   9      240.00      222.38     28.95 o 
   4   5   9       12.15       -2.98     14.05 o 
   5   5   9        8.39       -3.14     16.93 o 
  -8   6   9        1.32       10.24     20.18 o 
  -7   6   9       14.14       26.18     18.53 o 
  -6   6   9       22.24       24.61     17.78 o 
  -5   6   9        1.23       -2.16     16.27 o 
  -4   6   9       52.64       38.50     17.30 o 
  -3   6   9        0.19        5.38     15.95 o 
  -2   6   9      157.35      141.05     21.09 o 
  -1   6   9        8.57      -14.24     14.24 o 
   0   6   9       24.10       11.49     17.50 o 
   1   6   9       13.38        1.14     18.33 o 
   2   6   9       14.49        2.11     15.27 o 
   3   6   9       27.67       23.61     16.82 o 
  -6   7   9        0.40       -5.10     18.21 o 
  -5   7   9       17.77       38.81     21.78 o 
  -4   7   9       12.23       37.32     21.03 o 
  -3   7   9        0.09      -19.72     19.72 o 
  -2   7   9        2.55       11.21     17.58 o 
  -1   7   9        4.11       -8.70     18.98 o 
   0   7   9        0.14      -13.77     19.03 o 
   1   7   9        6.50       22.97     23.75 o 
 -12   0  10       20.31        4.85     22.75 o 
 -10   0  10       34.91       43.57     16.89 o 
  -8   0  10       53.33       23.01     15.63 o 
  -6   0  10       11.30       18.77     16.25 o 
  -4   0  10      410.25      480.48     44.29 o 
  -2   0  10      422.97      443.17     40.79 o 
   0   0  10        3.79       18.55     18.24 o 
   2   0  10       12.01      -14.62     19.21 o 
   4   0  10       19.72       14.80     21.96 o 
   6   0  10       11.88       39.12     33.45 o 
 -12   1  10        0.12       10.97     15.51 o 
 -11   1  10       23.10       56.74     13.65 o 
 -10   1  10       16.10       20.99     11.03 o 
  -9   1  10        1.84        9.94     14.50 o 
  -8   1  10        1.07       12.70     15.43 o 
  -7   1  10       51.76       55.70     16.33 o 
  -6   1  10       13.22       12.49     15.18 o 
  -5   1  10       78.45       71.05     20.00 o 
  -4   1  10      138.85      139.86     35.77 o 
  -3   1  10       61.42       44.26     19.48 o 
  -2   1  10        5.36       19.20     15.53 o 
  -1   1  10      104.41       82.57     20.04 o 
   0   1  10       23.91       27.63     14.20 o 
   1   1  10      794.88      854.87     33.87 o 
   2   1  10        0.83       -4.54     13.41 o 
   3   1  10      238.03      277.70     27.26 o 
   4   1  10       17.67       -6.11     15.22 o 
   5   1  10        3.34      -16.22     18.15 o 
   6   1  10        5.19      -22.21     22.21 o 
 -12   2  10        4.27       28.94     25.57 o 
 -11   2  10        9.05      -16.88     16.88 o 
 -10   2  10       41.58       65.38     19.99 o 
  -9   2  10       56.07       33.31     16.75 o 
  -8   2  10        0.09        9.14     15.00 o 
  -7   2  10       35.78       14.17     11.45 o 
  -6   2  10       24.45       55.80     17.65 o 
  -5   2  10       17.51       15.97     19.19 o 
  -4   2  10       76.92       47.07     25.60 o 
  -3   2  10       14.82        9.24     15.47 o 
  -2   2  10       49.78       31.58     18.43 o 
  -1   2  10       26.64        6.48     12.41 o 
   0   2  10       68.90       82.23     14.11 o 
   1   2  10        4.38       -2.36     11.55 o 
   2   2  10       25.66       15.86     15.01 o 
   3   2  10       13.69       35.78     15.97 o 
   4   2  10      339.77      407.89     39.53 o 
   5   2  10       74.40       44.95     19.07 o 
   6   2  10       35.13        2.83     22.63 o 
 -11   3  10        7.43       -1.64     19.18 o 
 -10   3  10        0.55       18.75     16.35 o 
  -9   3  10       24.19        4.60     14.73 o 
  -8   3  10        2.45       -6.31     15.32 o 
  -7   3  10      438.11      480.69     33.20 o 
  -6   3  10        2.29       -4.08     13.77 o 
  -5   3  10      258.82      294.24     24.50 o 
  -4   3  10       92.04       77.95     19.63 o 
  -3   3  10       20.69       13.02     12.47 o 
  -2   3  10       31.45       16.36     14.02 o 
  -1   3  10       18.58       22.10     14.03 o 
   0   3  10        5.70        4.48     13.77 o 
   1   3  10       13.75       18.50     14.20 o 
   2   3  10        0.19        5.94     17.44 o 
   3   3  10        3.21        2.77     15.81 o 
   4   3  10        2.74        4.67     16.28 o 
   5   3  10       56.27       45.42     18.30 o 
 -10   4  10       19.65        6.42     15.92 o 
  -9   4  10       19.44       24.42     16.97 o 
  -8   4  10       40.49       33.07     20.44 o 
  -7   4  10       89.34       77.14     20.62 o 
  -6   4  10       30.65        9.72     17.84 o 
  -5   4  10        0.03        3.82     13.74 o 
  -4   4  10       51.64       62.68     15.56 o 
  -3   4  10       92.98       79.20     17.08 o 
  -2   4  10       67.95       69.31     16.33 o 
  -1   4  10      198.97      217.49     18.25 o 
   0   4  10        9.04        8.25     12.98 o 
   1   4  10        2.00       -6.65     15.40 o 
   2   4  10        2.33      -15.63     15.63 o 
   3   4  10       17.90       11.08     14.06 o 
   4   4  10        8.75        8.15     15.59 o 
   5   4  10       36.11       69.35     47.33 o 
  -9   5  10       23.20       15.98     22.58 o 
  -8   5  10       14.82      -10.92     20.10 o 
  -7   5  10        0.34       -1.84     19.00 o 
  -6   5  10       60.78       23.10     18.31 o 
  -5   5  10        2.90       -4.05     12.76 o 
  -4   5  10        3.61        7.22     15.27 o 
  -3   5  10        0.70        2.74     14.81 o 
  -2   5  10        3.04        0.69     13.83 o 
  -1   5  10        3.25       11.36     12.92 o 
   0   5  10       30.56       20.61     17.22 o 
   1   5  10       40.55       -4.22     16.87 o 
   2   5  10        0.47      -16.59     16.59 o 
   3   5  10       11.63        9.81     15.34 o 
  -7   6  10       13.39        5.64     23.63 o 
  -6   6  10        5.25        7.19     18.06 o 
  -5   6  10        7.85       29.10     17.78 o 
  -4   6  10        5.93       25.52     17.45 o 
  -3   6  10      108.05      144.07     21.35 o 
  -2   6  10       11.05       -7.32     17.42 o 
  -1   6  10       29.60       22.57     18.63 o 
   0   6  10        2.11        5.83     17.62 o 
   1   6  10      101.36      121.40     30.98 o 
 -11   0  11        9.81       51.70     25.78 o 
  -9   0  11        0.09       29.20     16.76 o 
  -7   0  11        2.01       -1.63      9.78 o 
  -5   0  11      112.93      127.40     33.49 o 
  -3   0  11       77.86      120.02     31.34 o 
  -1   0  11       60.23       28.50     22.61 o 
   1   0  11        0.78       34.17     23.31 o 
   3   0  11       18.26       28.43     26.72 o 
   5   0  11        9.19        2.24     43.92 o 
 -11   1  11        6.62       20.09     13.68 o 
 -10   1  11        0.60       13.80     19.46 o 
  -9   1  11       12.02       16.78      8.46 o 
  -8   1  11       26.71       42.43     16.52 o 
  -7   1  11       11.20       -7.40     11.62 o 
  -6   1  11        8.16       -0.76      8.03 o 
  -5   1  11       42.82       30.99     33.02 o 
  -4   1  11        0.12      -11.22     11.22 o 
  -3   1  11       23.17       -5.50     12.33 o 
  -2   1  11       58.27       41.36     18.09 o 
  -1   1  11      113.17       73.50     17.94 o 
   0   1  11        0.34        6.25     12.31 o 
   1   1  11      406.65      437.54     30.58 o 
   2   1  11       13.98        7.74     13.51 o 
   3   1  11        0.39      -15.10     15.99 o 
   4   1  11        3.95        2.27     16.42 o 
   5   1  11        6.47        8.55     25.57 o 
 -11   2  11        2.53       23.04     22.39 o 
 -10   2  11        9.85       19.14     16.26 o 
  -9   2  11       32.77       47.12     16.24 o 
  -8   2  11        6.28        8.29     15.91 o 
  -7   2  11        4.23       23.43     20.40 o 
  -6   2  11       20.43        2.20     13.01 o 
  -5   2  11       73.70       40.15     16.39 o 
  -4   2  11        2.02       -8.64     33.95 o 
  -3   2  11       10.63       -3.65     13.70 o 
  -2   2  11       10.13        3.40     14.66 o 
  -1   2  11        0.13       -0.22     14.48 o 
   0   2  11        1.24        6.20     15.12 o 
   1   2  11       11.92       19.04     17.39 o 
   2   2  11        0.33       -9.12     16.67 o 
   3   2  11       57.98       28.27     19.34 o 
   4   2  11       12.91       -4.12     21.60 o 
   5   2  11        1.01        3.81     27.81 o 
 -10   3  11        3.35        0.95     16.59 o 
  -9   3  11       60.55       25.80     17.20 o 
  -8   3  11       30.32       11.16     18.36 o 
  -7   3  11      142.98      205.55     27.22 o 
  -6   3  11       26.30       -1.21      8.26 o 
  -5   3  11       22.50       34.22     16.54 o 
  -4   3  11       21.71       -4.72     13.82 o 
  -3   3  11       12.70       12.86     12.79 o 
  -2   3  11       35.12       11.82     14.70 o 
  -1   3  11      250.58      247.47     20.95 o 
   0   3  11        0.01        3.67     14.45 o 
   1   3  11        1.41       -4.06     17.67 o 
   2   3  11        2.62      -15.21     15.21 o 
   3   3  11       11.10       12.50     22.51 o 
   4   3  11        5.80      -19.52     29.23 o 
  -9   4  11        5.00      -19.23     21.95 o 
  -8   4  11        8.66       24.68     19.89 o 
  -7   4  11       50.09       43.03     20.80 o 
  -6   4  11       43.16       57.25     20.38 o 
  -5   4  11       67.11       40.15     16.40 o 
  -4   4  11      169.13      138.34     19.89 o 
  -3   4  11       37.16       31.71     15.37 o 
  -2   4  11        0.15      -14.20     14.20 o 
  -1   4  11       14.94        9.54     15.10 o 
   0   4  11        1.98       37.22     17.41 o 
   1   4  11        9.92       12.05     16.96 o 
   2   4  11       71.05       27.43     16.64 o 
   3   4  11        2.68        7.03     17.62 o 
  -8   5  11        5.61       15.86     23.51 o 
  -7   5  11       41.86       88.15     23.49 o 
  -6   5  11        0.38       10.99     17.66 o 
  -5   5  11       10.70       -1.35     15.64 o 
  -4   5  11        7.68        1.07     16.38 o 
  -3   5  11        9.48        5.45     16.79 o 
  -2   5  11        2.26       -7.30     14.22 o 
  -1   5  11       32.32       39.96     18.70 o 
   0   5  11       24.67       -6.28     17.62 o 
   1   5  11        7.63      -10.05     18.62 o 
   2   5  11        1.38       -8.14     38.42 o 
  -5   6  11        3.53      -23.93     27.30 o 
  -4   6  11        3.53       36.03     28.75 o 
  -3   6  11       24.18       23.61     23.11 o 
  -2   6  11        6.23       26.84     20.85 o 
  -1   6  11        4.86       -9.41     23.04 o 
 -10   0  12        1.30       12.67     26.57 o 
  -8   0  12       53.26        7.47     22.10 o 
  -6   0  12       12.80        4.30     30.76 o 
  -4   0  12       61.06       41.47     30.21 o 
  -2   0  12        1.78       14.93     30.16 o 
   0   0  12       18.04       22.25     22.24 o 
   2   0  12        0.15        2.31     22.47 o 
   4   0  12        2.49       96.43     58.78 o 
 -10   1  12        9.09       11.92     12.34 o 
  -9   1  12       60.73       43.34     15.44 o 
  -8   1  12       14.10       -1.89     14.61 o 
  -7   1  12       40.04        0.86     10.04 o 
  -6   1  12        0.17       -8.56     19.65 o 
  -5   1  12        0.63       -8.66     17.24 o 
  -4   1  12       17.25        7.26     39.75 o 
  -3   1  12       22.75       16.14     23.04 o 
  -2   1  12        2.40       -1.91     13.17 o 
  -1   1  12        5.90       -5.91     13.02 o 
   0   1  12       81.59       42.51     15.98 o 
   1   1  12       23.46       10.89     13.94 o 
   2   1  12       25.46        3.75     17.99 o 
   3   1  12       13.29      -11.31     18.03 o 
 -10   2  12        0.46        5.51     22.04 o 
  -9   2  12        5.79       -7.12     18.94 o 
  -8   2  12        0.09      -15.45     15.45 o 
  -7   2  12        0.29        1.41     10.23 o 
  -6   2  12       56.95       68.70     24.71 o 
  -5   2  12        3.91       25.61     22.24 o 
  -4   2  12       15.29       36.28     18.84 o 
  -3   2  12        5.93        0.90     13.72 o 
  -2   2  12        1.14       19.38     16.25 o 
  -1   2  12        5.69        6.66     16.11 o 
   0   2  12       11.71       22.18     15.90 o 
   1   2  12       73.47       45.21     29.33 o 
   2   2  12       23.01       14.21     25.74 o 
   3   2  12       14.91       52.55     28.14 o 
  -9   3  12        2.51      -19.87     19.87 o 
  -8   3  12       14.15      -12.01     19.85 o 
  -7   3  12       28.40        8.93     14.23 o 
  -6   3  12        6.59       52.48     19.36 o 
  -5   3  12       10.75      -16.57     16.57 o 
  -4   3  12       10.04       -1.79     11.57 o 
  -3   3  12       60.34       37.64     15.54 o 
  -2   3  12        0.62       -3.06     15.16 o 
  -1   3  12       11.33       -6.19     15.21 o 
   0   3  12        0.54        1.19     16.44 o 
   1   3  12        9.28        6.99     17.22 o 
   2   3  12       20.73       15.33     22.55 o 
  -8   4  12       18.32        0.68     30.44 o 
  -7   4  12       96.33       81.95     15.24 o 
  -6   4  12        0.32      -23.73     23.73 o 
  -5   4  12       14.83        7.65     14.22 o 
  -4   4  12        7.93        3.50     16.45 o 
  -3   4  12        7.60       16.02     16.00 o 
  -2   4  12       11.65       20.97     14.99 o 
  -1   4  12       22.49       24.54     18.03 o 
   0   4  12       15.46       15.37     21.17 o 
   1   4  12        2.58       29.56     32.01 o 
  -6   5  12        3.18        7.35     22.58 o 
  -5   5  12        6.47       75.98     38.99 o 
  -4   5  12        6.70       14.47     20.43 o 
  -3   5  12        0.38       -4.00     23.49 o 
  -2   5  12        4.53       24.42     24.24 o 
  -1   5  12        0.56       25.49     37.43 o 
  -9   0  13        9.85        2.46     13.79 o 
  -7   0  13       67.06       49.52     50.43 o 
  -5   0  13        5.51      -11.27     11.27 o 
  -3   0  13       57.81       96.21     49.98 o 
  -1   0  13      672.50      778.58     57.80 o 
   1   0  13      224.37      224.53     81.46 o 
  -9   1  13        5.81      -11.44     11.44 o 
  -8   1  13        0.60       25.51     17.90 o 
  -7   1  13        2.40       -0.09     14.95 o 
  -6   1  13       16.21       30.02     26.45 o 
  -5   1  13        5.34      -19.39     19.39 o 
  -4   1  13       37.63        3.02     27.28 o 
  -3   1  13        0.08        5.23     26.09 o 
  -2   1  13        8.27        4.92     15.61 o 
  -1   1  13        8.13       -3.13     14.70 o 
   0   1  13        7.64      -10.40     17.32 o 
   1   1  13        7.15      -10.94     21.62 o 
   2   1  13       28.59       54.38     53.94 o 
  -8   2  13        1.08        0.48     22.47 o 
  -7   2  13       30.65      111.13     27.92 o 
  -6   2  13        0.99       17.73     23.07 o 
  -5   2  13       13.93       10.24     24.76 o 
  -4   2  13        0.02      -15.00     16.88 o 
  -3   2  13       14.53       -7.85     19.12 o 
  -2   2  13        1.00        6.58     16.85 o 
  -1   2  13       14.15       10.02     19.10 o 
   0   2  13        0.89        5.52     18.25 o 
   1   2  13        6.75       41.96     34.51 o 
  -7   3  13        6.77      128.73     42.47 o 
  -6   3  13       57.20       51.30     24.69 o 
  -5   3  13       24.77        0.82     17.39 o 
  -4   3  13       76.52       39.68     40.00 o 
  -3   3  13       14.29       17.06     17.79 o 
  -2   3  13       26.10       19.33     15.14 o 
  -1   3  13        6.60       17.83     18.90 o 
   0   3  13        2.56      -30.71     30.71 o 
  -5   4  13        2.24        8.24     25.80 o 
  -4   4  13       31.96       28.78     24.31 o 
  -3   4  13        0.01      -25.72     25.72 o 
  -2   4  13        0.20       -1.38     27.46 o 
  -6   0  14       10.62      -28.49     37.54 o 
  -4   0  14       21.21      -30.65     51.63 o 
  -2   0  14        1.72      -17.61     17.61 o 
  -7   1  14       14.53       20.60     23.79 o 
  -6   1  14       12.48       -3.20     24.31 o 
  -5   1  14       15.70        4.46     18.62 o 
  -4   1  14        1.64      -13.50     13.50 o 
  -3   1  14        8.19        6.12     32.53 o 
  -2   1  14       27.51       35.18     24.68 o 
  -1   1  14        2.74       71.15     36.61 o 
  -6   2  14        0.30       -4.64     29.21 o 
  -5   2  14        0.67      -15.47     23.27 o 
  -4   2  14        1.46        0.16     49.67 o 
  -3   2  14       27.32       20.96     21.95 o 
  -2   2  14        4.85       -1.58     52.40 o 
                                                 
